# Supplementary material for: Analysis of Gene Regulatory Networks in the Mammalian Circadian Rhythm
Source: PLoS Comput Biol. 2008 Oct 10;4(10):e1000193. doi: 10.1371/journal.pcbi.1000193 (PMC2543109; doi:10.1371/journal.pcbi.1000193)
Supplement: Table S2 — Complete list of circadian oscillating genes in 14 mouse tissues. (2.92 MB XLS) [file pcbi.1000193.s005.xls]

## Sheet: Sheet1
Gene symbol	SCN	LIV	KID	AOR	SKM	HAT	ADG	BAT	WAT	BON	PFR	WB	ATR	VEN	NUM.TISSUE	RANGE.P	PEAK.MEAN
Nr1d2	5.25	9.36566	8.16667	9.33333	10.5	10.3333	9.83333	8.91667	9.16667	10.9167	12.6667	13	7.5	9.16667	14	5.81173e-06	9.59604
Per2	8.66667	15.1524	13.5	13.5	13.3333	13	13.5833	12.6667	13.5	12.6667	14.5	16.3873	12	12	14	5.53224e-06	13.2175
Arntl	16.8333	22.3315	22.1667	22	23	0.5	22.5833	21.5	22.3333	22.3333	NA	0.553197	22.5	22.6667	13	1.59495e-05	22.3713
Dbp	5.5	9.11097	NA	8.83333	10	10.3333	9.08333	9.16667	9.91667	9.41667	NA	11.3888	8.33333	8.66667	12	2.32882e-06	9.17935
Nfil3	NA	22.2238	18.8333	20.3333	20.1667	21	18.5	20.3333	20	19	NA	23.5833	20.5	19.8333	12	4.61841e-07	20.3321
Cry1	10.6667	19.566	17.1667	18.5	18.5	NA	18	19.8333	19.5	18.1667	15.6667	18.5549	NA	NA	11	0.00072674	17.9845
Nr1d1	4.16667	6.83365	NA	5.66667	4.5	7.5	7.5	6.5	NA	5.16667	NA	9.75	5.33333	5.5	11	5.10759e-06	6.18524
Tef	NA	11.4149	NA	10.8333	NA	13.1667	11.9444	9.60783	11.0833	10.6667	11.6667	14.3075	10.5	11.3333	11	9.11939e-07	11.4831
Timp3	NA	NA	NA	15.8333	14.5	11.6667	12.0833	12.1667	13.3333	9.27789	11.8333	14.6667	12	12	11	2.54274e-05	12.6637
Usp2	NA	12.2486	13	12.1667	NA	11.6667	11.4167	13.0833	14	11.6667	NA	11.0282	10.3333	11	11	7.62069e-08	11.9596
Bhlhb2	5.16667	12.8429	12.6667	NA	NA	7.66667	12.8333	NA	NA	8.33333	14.6667	15.8333	6.5	6.83333	10	0.00676639	10.2916
Cdkn1a	NA	22.3333	NA	18.8333	4	NA	23.8333	20.3333	22.6667	0.75	16.6667	23	23.1667	NA	10	0.0116766	22.4155
Clock	NA	22.2572	21.1667	19.8333	NA	1.16667	0.264019	NA	22.3333	23.1667	NA	1.6589	0.666667	0.666667	10	2.92512e-05	23.3538
Fkbp5	NA	14.194	14.6667	14.5	3.83333	NA	13.3333	14.5	12.6667	NA	11.1667	13.75	15.6667	NA	10	0.0172212	13.5967
Tspan4	NA	15.6568	12.1667	NA	12.3333	11.8333	11.6667	NA	12.3333	10.6667	NA	10.5549	10.6667	10.3333	10	1.29966e-05	11.7651
1500005K14Rik	NA	NA	22.5	1.83333	21.6667	0.166667	3.66667	22.6667	NA	22	2.5	3.75424	NA	NA	9	0.000154208	0.499286
Col4a1	NA	2.16449	NA	2.16667	2.16667	2.66667	NA	1.16667	3.66667	1.83333	NA	NA	0.5	1	9	8.26745e-07	1.92364
Cpt1a	NA	8.96905	7.16667	6.66667	0	5.66667	9.27746	9.33333	7	5.08333	NA	NA	NA	NA	9	0.00470811	6.88959
Gsta3	NA	19.125	NA	17.3333	NA	15.8333	18.3333	20.6667	18.6667	20.8333	NA	NA	15.3333	14	9	0.000388699	17.8226
H3f3b	1.5	3.08333	5.5	NA	NA	NA	4.16667	4.16667	NA	4.83333	NA	6.74808	3.5	4.66667	9	4.70493e-05	4.24637
Herpud1	7.16667	12.4691	13.6667	NA	NA	13.6667	12.5833	10.8333	12.9167	14	NA	15.8623	NA	NA	9	0.00267285	12.7378
Hspa8	NA	14.8521	14.6667	17.3333	NA	NA	17.9167	17.25	17.3333	19.1667	NA	20.3256	15	NA	9	8.59907e-05	17.0827
Inmt	17.1667	NA	11.1667	12.1667	NA	NA	14.5	13	14.6667	12.1667	NA	NA	9.5	8.5	9	0.00260237	12.5096
Nedd4l	21.5	22.2078	NA	9.33333	NA	21.5	5.66667	5.16667	7.5	NA	14.75	17.5	NA	NA	9	0.546578	1.08212
Pdcd4	6.41667	2.66667	7.16667	8.16667	NA	NA	4.83333	8.91667	NA	7.16667	NA	NA	6	6	9	0.000190367	6.41162
Per1	6.5	12.7215	NA	NA	NA	11.5	10.5	10.8333	NA	11.1667	14.5	NA	12.8333	11.5	9	0.00137174	11.4402
Pim3	NA	11.8602	12.1667	7	NA	NA	7.61247	6.08333	6.66667	4	NA	NA	8.66667	9.16667	9	0.00161775	8.08444
Rorc	NA	18.5833	17.5	NA	NA	19.6667	19.25	17.8333	17.6667	17.8333	NA	NA	17.8333	18.3333	9	3.9709e-08	18.2744
Tsc22d3	NA	17.875	NA	NA	18.3333	16.6667	14.8333	15.25	14.8333	14.75	13.3333	15.4427	NA	NA	9	3.19384e-05	15.6834
Ccrn4l	8.66667	12.7901	13	9.33333	18	NA	10.1667	NA	NA	15	NA	NA	12.75	NA	8	0.0107614	12.3187
Cirbp	9	3.5	NA	5.16667	NA	NA	6.66667	4.66667	5	4.16667	NA	8.77782	NA	NA	8	0.000265552	5.81343
Fbn1	NA	NA	NA	2.33333	1.33333	3.16667	4.75	NA	1.08333	3.83333	NA	NA	0.833333	1	8	2.4662e-05	2.27488
Hnrpdl	8.5	NA	4.33333	NA	NA	6.33333	6.59984	2.8868	NA	7.33333	10.25	8.03035	NA	NA	8	0.0020468	6.82317
Hsp110	19	16.5034	16.8333	17.1667	NA	NA	18.3333	NA	17.4167	18.1667	NA	21	NA	NA	8	6.48372e-05	18.0232
Litaf	NA	0.17696	1.5	1.16667	NA	NA	1.83333	0.25	1.83333	NA	NA	5.33226	23.8333	NA	8	0.000265191	1.4201
Marcks	23.8333	3.41667	NA	2.5	NA	NA	1.63383	NA	2.33333	1.58333	NA	NA	23.8333	23.3333	8	3.30153e-05	1.31135
Mid1ip1	NA	NA	NA	NA	13.8333	13.3333	17.1667	18.5	19.8333	NA	NA	6	11.1667	11.6667	8	0.169028	14.3016
Pbef1	NA	12.4982	11.1667	14	NA	NA	17.6667	14.6667	16.1667	14.8333	NA	NA	13.1667	NA	8	0.000855076	14.2563
Per3	NA	NA	NA	NA	NA	NA	12.8333	11	11.5	10.8333	14.0833	12.2798	9.58333	9.5	8	7.41108e-05	11.441
Por	NA	13.2682	17.6667	9.83333	NA	NA	12.3333	10	10.5	11.3333	NA	13.0833	NA	NA	8	0.00315673	12.0552
Tfrc	NA	16.9853	NA	NA	20.8333	4.83333	14.9625	19.6667	21.3333	19.3333	NA	8.16588	NA	NA	8	0.551564	19.1866
Acsl1	NA	22.6667	23.3333	8.5	NA	NA	9.75645	8.88653	8.88945	NA	NA	NA	6.83333	NA	7	0.0681349	7.24741
Btf3l4	7	NA	NA	23.3333	NA	NA	4.5	20.6667	NA	5.66667	6.16667	8.91667	NA	NA	7	0.123779	4.88369
Cldn5	NA	NA	NA	23.3333	0.666667	23.6667	2.33333	1.5	1.66667	NA	NA	0.00688251	NA	NA	7	2.67029e-05	0.7376
Col3a1	NA	1.04052	1.83333	3.5	23.3333	2.66667	NA	NA	3.66667	NA	NA	NA	23.5	NA	7	0.000242529	1.66074
Cyb5b	NA	23.5551	22.8333	23.0833	NA	4.66667	0.166667	3.25	22.5	NA	NA	NA	NA	NA	7	0.00201434	0.454101
Cyp51	NA	NA	NA	18.1667	18.3333	3	17.25	19.0833	20.8333	2.33333	NA	NA	NA	NA	7	0.0314672	20.3647
Cys1	NA	NA	NA	NA	14.6667	NA	14.5	13.6667	13.3333	13.5	15.5	18.25	NA	NA	7	0.000517434	14.7129
Dnaja1	NA	15.5753	16	4.66667	NA	NA	18.4167	17.25	17.4167	16.8333	NA	NA	NA	NA	7	0.184383	16.966
Dscr1	5.16667	14.9622	NA	NA	18.6667	1.66667	16	NA	NA	NA	NA	NA	21.6667	21.3333	7	0.300063	20.3433
Dynll1	20.3333	19.171	17.5	NA	17	NA	20.444	NA	18.0833	NA	NA	NA	20.1667	NA	7	6.11186e-05	18.963
Egr1	NA	0.850248	NA	NA	NA	15.5	10.8333	2.83333	4.33333	NA	16.1667	21.5	NA	NA	7	0.858951	23.2262
Eif1a	10.5	22.8333	NA	19	NA	NA	14.8333	23	21.1667	NA	NA	NA	NA	5.33333	7	0.883675	20.8948
Ephx1	NA	NA	NA	10	NA	12.3333	NA	8.33333	NA	7.16667	NA	11.0633	9.83333	9.5	7	0.000696776	9.7479
Fkbp4	NA	19.081	19.8333	18.5833	NA	12.6667	19.1667	19	NA	18.3333	NA	NA	NA	NA	7	0.00496288	18.3567
Fus	NA	4.29167	NA	NA	NA	NA	4.58333	3.83333	5.16667	1.25	15.3333	8.08333	NA	NA	7	0.285226	4.78839
Gpiap1	17.6667	23.0762	NA	11.8333	NA	14.6667	23.3333	6.66667	NA	NA	NA	20.0833	NA	NA	7	0.712469	18.8953
Hist1h1c	NA	20.7553	4.33333	NA	NA	NA	2.16656	NA	21.5	10.25	NA	5.47418	4.33333	NA	7	0.221135	3.03203
Hmgcs1	NA	2.99745	8.83333	NA	NA	NA	15.9445	2.75	3.0582	19.5	9.5	NA	NA	NA	7	0.728192	4.75478
Hsp90aa1	21.1667	18.2554	19.1667	NA	NA	NA	18.3333	21.3942	19.25	20.25	NA	NA	NA	NA	7	3.5026e-05	19.6834
Hspa1b	14.3333	13.9528	16.3333	NA	16.5	NA	16.3333	NA	15	15.2223	NA	NA	NA	NA	7	1.00043e-05	15.3838
Id1	23.5	NA	NA	5.66667	14	10.6667	NA	4.66667	6.66667	13.6667	NA	NA	NA	NA	7	0.338721	8.23642
Mtf2	22.6667	NA	2.83333	NA	NA	5.83333	7.5	7	NA	12.1667	NA	17.9167	NA	NA	7	0.951475	5.89796
Nsdhl	21.6667	7.97717	1	23.4447	NA	NA	NA	23	21.1667	23.6667	NA	NA	NA	NA	7	0.0584663	23.5327
P4ha1	14.8333	NA	18.6667	17.3333	NA	NA	NA	18	18.6667	NA	15.1667	19.5	NA	NA	7	0.000378347	17.4831
Pdxk	NA	15.1598	13.5	NA	NA	15.3333	10.878	16.5	11.5	4.33333	NA	NA	NA	NA	7	0.118812	13.3097
Pfkp	NA	NA	21.5	0.416667	NA	NA	NA	3.16667	23.6667	2.16667	14.5	19.1667	NA	NA	7	0.151287	23.1378
Phf17	NA	5.86671	NA	1	NA	NA	7.76613	22.5	6	NA	16.6667	NA	1.83333	NA	7	0.427874	3.23772
Pnrc1	0.666667	22.2969	22.1667	NA	NA	NA	0.5	5.66667	NA	1.66667	NA	22	NA	NA	7	0.00743824	0.223828
Ppp1r3c	NA	22.6463	NA	18.3333	21.5	NA	NA	19.5	19.5	20.6667	NA	23.375	NA	NA	7	0.000601555	20.78
Prkar1a	NA	2.67281	3.16667	7.33333	NA	2.5	21.5	NA	NA	23.8333	NA	NA	4	NA	7	0.0331158	2.461
S3-12	NA	NA	NA	9	1	NA	NA	4.83333	8.5	14.0833	NA	NA	13.8333	16.1667	7	0.438741	10.6287
Sash1	0.333333	NA	NA	0.333333	22.1667	2	NA	NA	23.1667	2.66667	NA	NA	23.3333	NA	7	0.000304163	0.274098
Sept4	22.8333	NA	NA	3	NA	23.8333	NA	23	1.83333	3.16667	NA	9	NA	NA	7	0.0404485	1.61058
Snrk	NA	16	11.3333	8.83333	NA	NA	12.6667	8.5	10.25	10.8333	NA	NA	NA	NA	7	0.00651926	11.0601
St13	NA	19.1667	20.3333	NA	NA	NA	17.9207	NA	17.6667	20	NA	19.3333	20.5	NA	7	1.89503e-05	19.2798
Tenc1	NA	8.42053	9.83333	9	NA	NA	11.6667	7.83333	NA	6	12.6667	NA	NA	NA	7	0.00321576	9.33178
Thra	NA	23.4167	NA	1.5	NA	3	3.10982	22	NA	2	NA	11.5417	NA	NA	7	0.225778	1.587
Tubb2a	22.1667	22.9316	20	19.6667	NA	NA	19.3333	23.3333	22.5	NA	NA	NA	NA	NA	7	0.000150034	21.4278
Ubc	NA	18.2856	15.8333	NA	23	NA	NA	NA	23.5	22.665	NA	NA	20.5	21	7	0.00743824	20.8426
Znrf2	NA	2.37289	3.83333	NA	NA	7.33333	23.2791	19	16	NA	10.3333	NA	NA	NA	7	0.958528	2.82228
2010111I01Rik	NA	11.6667	NA	20	NA	NA	5.83333	16.1667	NA	1	14.8333	NA	NA	NA	6	0.982548	15.845
5730472N09Rik	NA	NA	NA	NA	21	22	9.08333	12.1667	NA	21.3333	NA	NA	21.8333	NA	6	0.270885	20.6689
Acsl5	23.5	1.97586	NA	23.8333	NA	6.16667	NA	23.1667	NA	NA	NA	NA	NA	12	6	0.262272	1.43694
Actb	NA	NA	20.5163	2.5	NA	NA	21	3.61097	NA	1.83333	NA	NA	23.5	NA	6	0.013544	0.210812
Ahctf1	NA	NA	NA	NA	NA	NA	13.3333	NA	NA	16.6667	14.75	17.375	13.6667	14.3333	6	0.000812639	15.001
Alas1	NA	12.8859	13.3333	17	NA	NA	12.1667	20.4167	19.8333	NA	NA	NA	NA	NA	6	0.0287982	15.8074
Amd1	22	12.2083	NA	16.1667	NA	NA	16.5	NA	20.3333	NA	NA	19.6667	NA	NA	6	0.0678232	18.018
Anp32a	19.8333	23.9554	0	22	NA	NA	0.666667	NA	0	NA	NA	NA	NA	NA	6	0.0019876	23.1343
Atp2a2	6.16667	17.6266	NA	13.8333	NA	NA	11.3342	6.83333	NA	NA	NA	21.468	NA	NA	6	0.6084	11.7977
BC004004	NA	2.10811	NA	NA	NA	NA	23.5	16.1667	21.6667	5.25	NA	7.49244	NA	NA	6	0.612571	1.50669
Bcl2	6.16667	NA	NA	NA	NA	NA	NA	NA	18.3333	21	14.25	20.5847	22.8333	NA	6	0.7142	20.1762
Ccnl2	0.833333	NA	NA	NA	NA	NA	NA	12.8333	11.1667	12.3333	14.4167	18.0103	NA	NA	6	0.358484	13.8515
Cdk2ap1	0	NA	1.5	NA	NA	NA	23.0981	NA	18.3333	NA	19.3333	21.9167	NA	NA	6	0.0142456	22.0745
Cebpb	NA	11.9107	NA	7.5	NA	NA	NA	2.16667	NA	14.8333	NA	NA	12.3333	11.5	6	0.245693	11.0243
Ces3	NA	17.7994	15.5	15.5	18.6667	15.75	NA	NA	NA	17.3333	NA	NA	NA	NA	6	0.000239942	16.7518
Col4a2	NA	NA	NA	NA	1.5	3.33333	NA	1.66667	NA	NA	NA	1.08333	2	1.66667	6	4.34518e-05	1.87013
Col6a1	NA	NA	NA	NA	22.3333	5.33333	2.66667	NA	NA	NA	7.83333	NA	2.33333	2.41667	6	0.058306	3.15049
Cp	NA	1.84642	NA	0.5	NA	NA	NA	2.33333	22.5	3.47968	10.6667	NA	NA	NA	6	0.200888	2.01476
Ctgf	NA	NA	16.3333	17.3333	NA	NA	15.1667	NA	NA	9.16667	NA	18.5803	16.6667	NA	6	0.055702	16.0303
D7Wsu130e	NA	12.3333	NA	16	NA	15	13.8333	14.8333	15.8333	NA	NA	NA	NA	NA	6	0.000499404	14.6556
Dusp1	5.16667	NA	NA	NA	NA	3.83333	7	2.83333	NA	12	NA	19.8333	NA	NA	6	0.756436	4.9942
Ei24	NA	1.05454	2.33333	7.83333	NA	NA	NA	16.3333	22.5	NA	NA	NA	1.33333	NA	6	0.642484	1.05981
Eln	NA	NA	NA	2.16667	NA	1	0.333333	NA	NA	3.16667	NA	NA	0	23.3333	6	0.000623703	0.988461
Elovl5	NA	1.80641	20.6667	20.6667	NA	NA	22.8333	21.4167	20	NA	NA	NA	NA	NA	6	0.00497317	21.7965
Errfi1	12.6667	13.1383	NA	NA	NA	4.16667	NA	NA	NA	10	13.3333	17.5	NA	NA	6	0.317279	12.4605
Foxo3a	9	12.6041	12.5	NA	NA	NA	NA	NA	NA	2	1.5	NA	NA	13.6667	6	0.200888	10.2666
Foxp1	8.66667	0.333333	NA	NA	NA	NA	6.00889	NA	NA	3.33333	NA	4.75	7.33333	NA	6	0.0302823	5.18741
Gja1	NA	NA	NA	0	NA	2.16667	2.85063	0.886336	22	2.33333	NA	NA	NA	NA	6	0.00202342	1.07904
Glul	18.3333	NA	15	NA	NA	NA	NA	NA	16.8333	15.1667	19	17.3218	NA	NA	6	0.000771605	16.9455
Gprk5	NA	1.5	NA	23	NA	2.66667	15.8333	23.1667	0.166667	NA	NA	NA	NA	NA	6	0.112436	23.7674
H1f0	NA	1.45229	3.66667	5.16667	NA	NA	4.16667	3.83333	NA	NA	NA	7.11104	NA	NA	6	0.00437215	4.22687
Hist1h2bc	22.1667	22.4666	NA	21.6667	NA	NA	23.8333	NA	21.6667	NA	NA	21.2346	NA	NA	6	8.93097e-05	22.1656
Hmgb3	7.08333	5.29078	4	4.66667	NA	NA	NA	NA	6.83333	NA	NA	8.75	NA	NA	6	0.00182206	6.08994
Hsp90ab1	0.333333	19.0833	17.8333	18.8333	NA	NA	NA	NA	19	NA	NA	20.8333	NA	NA	6	0.00874303	19.8425
Hspa5	15.3333	NA	17.5	17.5	18	NA	14.5	NA	NA	19.1667	NA	NA	NA	NA	6	0.00166774	17.0179
Hspb1	NA	18.6667	NA	NA	NA	NA	22.5	19.75	18.5	16.6667	NA	NA	19.1667	NA	6	0.00508955	19.1704
Klf9	8.16667	NA	9	9.91667	NA	8	8	NA	NA	NA	NA	NA	9.33333	NA	6	1.94907e-05	8.73439
Map2k3	NA	13.4149	NA	11	NA	18.5	14.5	NA	11	16.3333	NA	NA	NA	NA	6	0.0178814	14.0508
Mapre1	10.25	23.8883	NA	NA	NA	10	15.8333	NA	NA	18.5	NA	6.16667	NA	NA	6	0.956675	11.7571
Mcl1	NA	NA	NA	15.5	NA	6.5	17.6667	4.16667	NA	10.8333	15.8333	NA	NA	NA	6	0.337423	12.9161
Mfsd1	NA	9.71105	3.33333	10.6667	NA	5.16667	4.16667	NA	NA	NA	NA	NA	4.5	NA	6	0.0159809	6.05293
Mmp14	NA	NA	NA	NA	NA	2	4.16667	NA	NA	0	NA	1.52644	0.166667	22.5	6	0.00440284	1.0352
Net1	NA	23.8333	NA	7.33333	NA	3.33333	7.66667	7.16667	NA	NA	NA	12.75	NA	NA	6	0.270885	6.4619
Nfe2l2	NA	NA	NA	13.8333	10.3333	NA	13.1667	14.3333	14	10.8333	NA	NA	NA	NA	6	0.000771605	12.7782
Pdia6	17.8333	20.8333	18.8333	22.5	NA	NA	18.3333	NA	NA	21.1667	NA	NA	NA	NA	6	0.0016678	19.9052
Pdk4	NA	22.6975	NA	NA	1	NA	7.5	5.5	NA	1.16667	NA	NA	2	NA	6	0.0398216	2.48143
Pfkfb3	NA	10.6667	NA	19.6667	6	NA	NA	6.91667	6.5	4.58333	NA	NA	NA	NA	6	0.557556	6.59479
Pim1	NA	4.08333	NA	5.25	NA	23.1667	4.33333	4.0532	NA	NA	20.5	NA	NA	NA	6	0.0386487	2.64223
Pnp	NA	21.7885	23.3333	11.6667	NA	NA	16.0833	NA	18.3333	NA	NA	23.6667	NA	NA	6	0.1875	19.9224
Prei4	NA	9.8029	NA	NA	NA	NA	7.33333	NA	NA	NA	19.8333	9.45586	9.55569	11.8333	6	0.229954	10.047
Psmd11	10.8333	0.935872	20.8333	NA	NA	11.8333	NA	9.91667	NA	9	NA	NA	NA	NA	6	0.557556	10.0055
Rbms1	NA	6.2066	3.5	6.83333	NA	NA	21.1667	NA	4.5	9.33333	NA	NA	NA	NA	6	0.200888	5.28591
Rhoj	NA	NA	NA	1	23	NA	NA	NA	22.3333	22.3333	NA	NA	23.5	22.3333	6	0.000101611	23.072
Sbk1	NA	NA	NA	NA	NA	NA	0.5	19.6667	NA	8.16667	16.25	19.8333	11.8333	NA	6	0.783824	17.7655
Sema4a	5.83333	1.21986	3.83333	2.33333	NA	3.5	NA	19.3333	NA	NA	NA	NA	NA	NA	6	0.0961704	2.53704
Serpinh1	NA	NA	18.3333	20.3333	18.1667	NA	NA	20	21.1667	22.8333	NA	NA	NA	NA	6	0.00166774	20.1248
Sfrs5	8.66667	2.50614	3.5	NA	NA	NA	NA	3	NA	NA	NA	7	NA	5.5	6	0.00668627	4.96916
Sfrs6	17	NA	NA	NA	NA	NA	NA	16.1667	5.33333	7.33333	NA	NA	2.33333	4.33333	6	0.503261	5.14585
Sin3b	13.3333	8.83333	8.5	NA	NA	NA	4.5	NA	6.58333	NA	NA	8.86112	NA	NA	6	0.0405245	8.3269
Slc25a29	NA	NA	NA	NA	NA	NA	16.2919	16.25	16.5	16.1667	NA	18.875	NA	12	6	0.0115733	16.0977
Slc4a4	NA	4.91667	1	8.16667	NA	NA	NA	10.1667	11.5	4.5	NA	NA	NA	NA	6	0.0961704	6.82723
Sqle	17.8333	NA	23.1667	20	NA	NA	17.5	20.6667	20.6667	NA	NA	NA	NA	NA	6	0.00440284	19.9555
Sult1a1	18.5	NA	NA	20.6667	22.1667	NA	16.3333	NA	NA	11.8333	NA	NA	NA	11.6667	6	0.0961704	17.0536
Tbc1d20	NA	9.66667	NA	9.33333	20.8333	NA	NA	10.8333	10.5	21.8333	NA	NA	NA	NA	6	0.229954	10.8114
Thrap3	14	5.16316	NA	5.66667	NA	NA	9	4.66667	6.5	NA	NA	NA	NA	NA	6	0.0533678	6.96152
Tob2	NA	NA	NA	NA	NA	NA	8.91667	10.3333	9.58333	NA	11.1667	14.7917	10.3333	NA	6	0.00527393	10.7501
Tsc22d1	NA	0.360914	NA	14.6667	NA	NA	1.66377	20.4167	NA	NA	20.3333	12.1667	NA	NA	6	0.337066	20.3962
Tuba1b	21.3333	NA	20.1667	21.1667	NA	18.1667	22.1667	23.5	NA	NA	NA	NA	NA	NA	6	0.00325154	21.1037
Xbp1	13.3333	NA	NA	NA	NA	NA	15.4445	NA	14.8333	0.5	15.9167	19.25	NA	NA	6	0.130834	16.44
Zfp706	22.9167	23.0833	13.3333	NA	17.1667	14.6667	NA	NA	NA	6.83333	NA	NA	NA	NA	6	0.770227	17.4764
2310044G17Rik	NA	15.7257	NA	NA	NA	NA	10.1667	NA	NA	8.33333	NA	NA	11.6667	12.5	5	0.0450049	11.6111
5730403B10Rik	NA	13.7255	NA	NA	NA	16.8333	NA	8.5	NA	NA	14.0833	18.5833	NA	NA	5	0.155791	14.6633
6530401D17Rik	22.5	NA	NA	10.6667	NA	NA	NA	8.5	10.8333	4.16667	NA	NA	NA	NA	5	0.34869	7.99446
9430029L20Rik	NA	11.6667	NA	12.6667	NA	NA	9.83333	14.1667	11	NA	NA	NA	NA	NA	5	0.0053139	11.858
9530058B02Rik	NA	17.4167	NA	NA	NA	NA	NA	12.8333	NA	16.6667	18.1667	NA	NA	17.6667	5	0.0121933	16.6608
AA536749	NA	NA	22	NA	NA	NA	22.3333	0.333333	NA	1.66667	NA	20.8333	NA	NA	5	0.00822455	23.0128
Abcg2	NA	21.5833	4.16667	16.8333	NA	NA	15.8333	NA	NA	NA	NA	13.8333	NA	NA	5	0.621788	17.1267
Abhd6	NA	NA	NA	NA	NA	NA	20.3333	13.6667	NA	2.66667	16.5	20.0839	NA	NA	5	0.429944	18.898
Acly	NA	19.6389	NA	23.6667	19.1667	NA	18.6667	0.333333	NA	NA	NA	NA	NA	NA	5	0.0155395	21.0233
Ak3l1	NA	13.5774	12.9167	NA	NA	NA	10.1667	NA	NA	19.5	14.0833	NA	NA	NA	5	0.114359	13.7679
Akt2	NA	NA	NA	NA	NA	NA	11.3333	8.66667	8.5	NA	20	0.260203	NA	NA	5	0.773513	8.5538
Angptl2	NA	NA	NA	9	NA	10.5	NA	7.55612	9.33333	10.3333	NA	NA	NA	NA	5	0.00113189	9.35216
Aqp1	NA	NA	19.1667	NA	NA	14.3333	12.8333	NA	NA	NA	NA	NA	13.8333	13.5	5	0.0242468	14.5373
Aqr	NA	23.5833	NA	NA	NA	4.83333	NA	2.16667	18.6667	14.3333	NA	NA	NA	NA	5	0.64735	23.5511
Atp6v1d	NA	15.875	NA	13	16.3333	NA	15.7862	14.5	NA	NA	NA	NA	NA	NA	5	0.00186054	15.1149
Auts2	NA	NA	NA	NA	22.5	NA	6.5	NA	NA	23.1667	NA	NA	23.3333	23.6667	5	0.0617284	0.133885
Avpr1a	17.4167	23.6238	NA	19.8333	NA	NA	NA	NA	21.6667	16.8333	NA	NA	NA	NA	5	0.0320429	19.834
BC013529	NA	NA	2.83333	9	15.6667	NA	7.5	NA	NA	14.6667	NA	NA	NA	NA	5	0.408541	10.2316
Bcl6	NA	NA	NA	19.5	15.5	NA	NA	18.3333	NA	18	NA	17.7979	NA	NA	5	0.00385802	17.8446
Blcap	7.41667	0.363184	NA	5.83333	13	NA	NA	NA	8.66667	NA	NA	NA	NA	NA	5	0.384225	7.34667
Cald1	NA	NA	NA	NA	NA	NA	13	2.16667	22.6667	1.5	NA	0.0833333	NA	NA	5	0.452034	0.472749
Calm2	NA	5.50227	NA	NA	15.5	NA	5	3.16667	NA	4.16667	NA	NA	NA	NA	5	0.34869	4.78597
Calr	NA	17.9167	NA	NA	NA	13.8333	17.4439	NA	NA	22.8337	NA	20.75	NA	NA	5	0.0988909	18.6046
Carhsp1	NA	7.45833	12.6667	6	NA	17.8333	NA	8.5	NA	NA	NA	NA	NA	NA	5	0.295497	9.49223
Ccdc90b	19.1667	NA	4.41667	NA	NA	NA	2.33333	8.33333	NA	8.66667	NA	NA	NA	NA	5	0.498123	5.45211
Ccng2	NA	23.0427	NA	NA	NA	NA	0.833333	1.66667	20.8333	NA	NA	18	NA	NA	5	0.0520657	22.6072
Cct3	NA	19.0417	NA	19.3333	16.3333	NA	18.5	NA	NA	16.6667	NA	NA	NA	NA	5	0.0012207	17.9817
Cdkn1c	NA	NA	19	8.66667	NA	NA	NA	5.5	7.5	NA	NA	9.58333	NA	NA	5	0.498123	8.1347
Ceacam1	NA	3.06952	NA	NA	NA	NA	2.40053	NA	17.6667	17	NA	0	NA	NA	5	0.154938	22.875
Cep350	NA	NA	NA	NA	NA	8.33333	10.3333	13	NA	NA	15.1667	18.3333	NA	NA	5	0.150704	12.9262
Chordc1	15.5	15.8246	NA	NA	NA	NA	17.6667	NA	16.5	NA	NA	NA	NA	18.1667	5	0.000762079	16.7289
Ckb	23	NA	20.3333	NA	NA	NA	NA	4.5	2.5	2.16667	NA	NA	NA	NA	5	0.0670354	1.03831
Clcn3	9.16667	NA	NA	12	NA	NA	7.33333	NA	NA	5	NA	NA	13.6667	NA	5	0.0850224	9.44227
Clic4	NA	20.4167	23	NA	NA	NA	11	5	23.6667	NA	NA	NA	NA	NA	5	0.660157	0.149552
Clpx	NA	22.7291	NA	NA	NA	NA	0.833333	1.33333	3.16667	NA	NA	NA	3	NA	5	0.00584414	1.43686
Clu	NA	NA	NA	22.8333	21.6667	17.6667	6.5	NA	NA	6.0548	NA	NA	NA	NA	5	0.408541	0.29901
Col18a1	NA	2.10093	21.9167	0.5	NA	NA	16.3333	NA	3.66667	NA	NA	NA	NA	NA	5	0.248631	0.0633974
Col5a3	NA	NA	NA	NA	2.66667	NA	0.666667	1.16667	4.33333	3.33333	NA	NA	NA	NA	5	0.00272402	2.43324
Comt	NA	1.08333	22.8333	0.666667	NA	NA	1.41667	0.25	NA	NA	NA	NA	NA	NA	5	0.000671192	0.45712
Cx3cl1	NA	NA	NA	7.66667	NA	NA	NA	NA	14.6667	1.5	20.1667	22.25	NA	NA	5	0.959729	22.0885
Cxcr7	NA	NA	20.5	4	NA	NA	NA	1.83333	20.6667	8.33333	NA	NA	NA	NA	5	0.295497	1.05881
D7Wsu128e	17.3333	NA	20.8333	0.5	NA	NA	21.1667	NA	NA	16.6667	NA	NA	NA	NA	5	0.0567429	20.033
Dazap2	NA	4.1422	NA	6.66667	NA	NA	6.5	7	6.5	NA	NA	NA	NA	NA	5	0.0010052	6.17913
Dctn2	8.66667	7.03292	7.83333	1.5	NA	NA	5.33333	NA	NA	NA	NA	NA	NA	NA	5	0.0397552	6.26241
Degs1	21.5	3.08333	NA	NA	NA	NA	22.8333	NA	1.66667	NA	8.66667	NA	NA	NA	5	0.234325	1.35585
Dgat2	NA	12.5	NA	NA	14.8333	NA	NA	NA	NA	15.0833	NA	9.86087	NA	14.5	5	0.0112106	13.4386
Dio2	NA	NA	NA	8.66667	NA	NA	8.66667	NA	NA	23.75	15.8333	20.6667	NA	NA	5	0.736448	14.5382
Dnajb1	14.5833	14.75	NA	NA	NA	NA	NA	NA	16.3333	NA	15	18.75	NA	NA	5	0.00454234	15.8369
Dnajb6	NA	14.7729	NA	16.1667	NA	NA	15.5	NA	16.5	15.1667	NA	NA	NA	NA	5	0.000134104	15.6209
Dnajb9	8.33333	NA	NA	8.83333	NA	NA	12.5	9.16667	NA	12	NA	NA	NA	NA	5	0.00454234	10.1435
Dnajc3	NA	NA	21	18.75	NA	NA	NA	18	NA	NA	15.5	19.5	NA	NA	5	0.0137904	18.5817
Efhd1	NA	NA	21.8333	23.6667	NA	2	NA	NA	NA	5.16667	NA	6.21925	NA	NA	5	0.0745293	2.19046
Eif1	6	7.3443	NA	NA	NA	17.3333	NA	15.3333	NA	NA	NA	NA	20	NA	5	0.571229	15.0485
Enpep	NA	NA	4.33333	2.33333	NA	NA	4	0.5	1.33333	NA	NA	NA	NA	NA	5	0.0032541	2.50009
Etf1	NA	8.05788	NA	13.1667	NA	NA	12.0679	5.66667	NA	NA	9.5	NA	NA	NA	5	0.0476837	9.72943
Etfdh	0	4.28007	2.66667	13.8333	NA	NA	10.5	NA	NA	NA	NA	NA	NA	NA	5	0.546416	5.00468
Fabp7	3.33333	NA	1.83333	NA	NA	NA	3.33333	NA	NA	2.83333	NA	3.58333	NA	NA	5	0.000141344	2.98615
Fbxo21	NA	5.90854	NA	6.66667	NA	NA	5.83333	8.08333	9	NA	NA	NA	NA	NA	5	0.00151542	7.08879
Fbxo3	NA	NA	6.16667	16.1667	NA	13.8333	NA	NA	7.5	NA	8	NA	NA	NA	5	0.150704	9.84432
Flot1	NA	9	NA	8.83333	NA	NA	7.5	8.16667	NA	5.66667	NA	NA	NA	NA	5	0.00186054	7.85119
Fmo1	NA	17.4074	13.5	17	NA	NA	NA	NA	18	13	NA	NA	NA	NA	5	0.00941901	15.8238
Fmo2	NA	NA	NA	NA	NA	NA	15.2838	12	17.3333	14.1667	NA	14.6386	NA	NA	5	0.0121933	14.6861
Fut8	NA	NA	NA	12	NA	3.33333	8.16667	11.8333	15.8333	NA	NA	NA	NA	NA	5	0.3679	10.7719
G0s2	NA	17.1667	NA	14.5	16.3333	NA	NA	NA	20.5	16.6667	NA	NA	NA	NA	5	0.0195312	16.9716
Gadd45b	16.8333	NA	NA	20.5	2.5	NA	7.41667	NA	NA	4.16667	NA	NA	NA	NA	5	0.660163	1.97
Gpr177	20	NA	1.33333	NA	NA	9.83333	7.83333	NA	NA	5.08333	NA	NA	NA	NA	5	0.546416	5.25011
Gpt2	NA	NA	NA	NA	NA	NA	7.92942	NA	9	12.6667	14.1667	16.5825	NA	NA	5	0.0844901	12.0685
Grb14	NA	3.41667	NA	NA	22.5	NA	10	NA	0.166667	NA	NA	11.8333	NA	NA	5	0.474775	3.68111
Gstt2	NA	12.3223	10.3333	NA	NA	10.8333	12.6667	NA	11.5	NA	NA	NA	NA	NA	5	0.000446717	11.5314
Gtf2ird1	NA	NA	NA	NA	NA	NA	12.6667	3.41667	1.83333	0.5	7.5	NA	NA	NA	5	0.330226	4.12158
Hbp1	NA	2.125	NA	NA	NA	NA	NA	1.66667	3.66667	8.5	NA	NA	6.16667	NA	5	0.0328591	4.31961
Hes6	8	16.0811	9.83333	NA	NA	NA	8	NA	NA	NA	NA	NA	7.5	NA	5	0.0817147	9.2965
Hip2	NA	NA	20.5	16.1667	NA	NA	13	NA	20.6667	NA	4.33333	NA	NA	NA	5	0.773513	18.5201
Hlf	NA	NA	NA	NA	NA	NA	11.4167	13.0833	13.25	12.3333	NA	16.1667	NA	NA	5	0.00767184	13.207
Hnrpa1	NA	NA	7	10	NA	NA	6.16667	3.83333	NA	7.33333	NA	NA	NA	NA	5	0.0217935	6.86021
Hsp90b1	NA	NA	NA	20.1667	NA	NA	17.3333	NA	20.5	20.1667	NA	NA	21.5	NA	5	0.00454234	19.9654
Hspe1	NA	19.0829	NA	18.5	NA	NA	19.8333	NA	17.6667	15.3333	NA	NA	NA	NA	5	0.00617981	18.1179
Idi1	NA	NA	22.8333	22	NA	NA	17.8333	22.8333	20.8333	NA	NA	NA	NA	NA	5	0.00941901	21.3464
Ifrg15	NA	NA	NA	NA	NA	NA	NA	7.66667	16.1667	13.3333	13.5	18.7522	NA	NA	5	0.227587	14.23
Igfbp4	NA	13.2265	12.5	NA	20.3333	NA	17.1667	18.5	NA	NA	NA	NA	NA	NA	5	0.0567429	16.387
Ints8	NA	NA	NA	NA	NA	NA	15.3333	16	NA	NA	14.6667	18.9583	19.8333	NA	5	0.0107391	16.921
Isca1	22.8333	NA	3.66667	NA	NA	NA	NA	9.16667	NA	13.6667	NA	NA	20.5	NA	5	0.96966	23.83
Isoc1	7.5	NA	NA	NA	NA	NA	7.83333	NA	21.8333	22	4.83333	NA	NA	NA	5	0.150704	3.73241
Itgb1	21.3333	NA	2.16667	20.6667	NA	NA	NA	NA	20.9167	18	NA	NA	NA	NA	5	0.0670354	21.241
Itpr1	NA	16.0935	NA	16.3333	NA	6.5	NA	NA	NA	3.83333	18.8333	NA	NA	NA	5	0.633001	16.8854
Kitl	NA	NA	NA	12.6667	NA	NA	NA	11.1667	12.8333	13.3333	NA	18.5417	NA	NA	5	0.0445834	13.4634
Krtcap2	18	NA	14.75	NA	NA	13.5	16.8333	NA	NA	23.8333	NA	NA	NA	NA	5	0.171825	16.8116
LOC621284	NA	NA	NA	NA	NA	NA	17.6667	17.1667	17.1667	17.3333	NA	21	NA	NA	5	0.0032541	18.011
Lpl	NA	1.58333	NA	10.5	NA	NA	11.8333	11	NA	NA	NA	NA	NA	4.5	5	0.166349	8.55576
Mbd1	7	NA	15.6667	NA	NA	NA	13.5	10	10.6667	NA	NA	NA	NA	NA	5	0.0850224	11.3562
Mbp	NA	10.25	NA	NA	NA	6	NA	19.6667	NA	2.5	16.1667	NA	NA	NA	5	0.96966	7.93092
Mdfic	NA	1.69652	NA	20.8333	NA	NA	21.3333	21.6667	NA	NA	NA	NA	23	NA	5	0.00842962	22.4434
Mgst3	18.5833	NA	19.8333	19.3333	NA	NA	NA	NA	22	11.3333	NA	NA	NA	NA	5	0.195092	18.9948
Mknk2	NA	12.7122	NA	NA	NA	NA	NA	14.8333	13.8333	NA	NA	NA	13.1667	14.1667	5	0.000305083	13.7422
Morf4l2	22.9167	17.4994	17.8333	NA	17	NA	NA	NA	21.25	NA	NA	NA	NA	NA	5	0.0184686	19.2115
Mosc2	22	16.5833	11.1667	NA	NA	NA	12.6667	NA	10.3333	NA	NA	NA	NA	NA	5	0.279198	13.4827
Msl2l1	8.16667	NA	NA	NA	NA	6.66667	4.16667	NA	8.33333	22.6667	NA	NA	NA	NA	5	0.131593	5.86017
Mt1	NA	NA	NA	NA	0.166667	13.3333	NA	11.3333	13.8333	NA	NA	NA	11.1667	NA	5	0.429944	12.5039
Myo5b	NA	NA	NA	3.83333	NA	NA	12.9167	0.833333	21.3333	NA	NA	NA	1	NA	5	0.711226	0.727039
Nap1l1	1.33333	NA	NA	NA	NA	4.66667	21.5	NA	19.6667	8.5	NA	NA	NA	NA	5	0.408541	1.10088
Nr2f2	7.66667	6.41667	NA	NA	14.5	7	9	NA	NA	NA	NA	NA	NA	NA	5	0.0643409	8.51288
Nr4a1	6.83333	NA	NA	6.66667	NA	4.16667	9.83333	NA	NA	11.3333	NA	NA	NA	NA	5	0.0397552	7.75121
Nup54	9.83333	NA	NA	NA	NA	NA	6.66667	1.33333	NA	23.5	8.5	NA	NA	NA	5	0.171825	5.54068
Obfc2a	NA	9.43551	NA	NA	NA	NA	21	NA	19.0833	14.8333	6.33493	NA	NA	NA	5	0.672717	15.2937
Osbpl11	NA	NA	NA	9.16667	NA	NA	9.83333	10.5	8.91667	11.1667	NA	NA	NA	NA	5	0.000386238	9.91498
Osbpl9	11.8333	NA	NA	NA	NA	NA	14.8333	11.5833	13.6667	12.1667	NA	NA	NA	NA	5	0.00168135	12.8031
Pabpn1	10	0.75	NA	NA	NA	NA	NA	16.6667	NA	0	14.3333	NA	NA	NA	5	0.685754	17.7836
Pdk1	NA	NA	NA	2	NA	4.66667	6.5	NA	NA	NA	6.66667	6.5	NA	NA	5	0.00714747	5.33653
Phldb2	NA	4	4.5	16.5	NA	NA	22.1667	NA	NA	7.5	NA	NA	NA	NA	5	0.723877	3.52694
Plat	5.83333	NA	NA	1	NA	NA	10.1667	NA	NA	2.33333	NA	23	NA	NA	5	0.234325	3.12279
Plekhc1	NA	1.66667	NA	NA	NA	NA	2.58333	3.16667	NA	NA	22.1667	NA	23.6667	NA	5	0.00941901	1.08301
Ppap2a	NA	NA	1.83333	NA	NA	NA	21.25	2.83333	NA	15.8333	NA	NA	0.166667	NA	5	0.220646	23.5687
Ppat	NA	NA	NA	10.6667	10.5	19	8.41667	NA	NA	11.6667	NA	NA	NA	NA	5	0.189067	11.23
Ppid	NA	16.9167	NA	18.6667	NA	NA	19.6667	20.1667	NA	NA	NA	19	NA	NA	5	0.00168135	18.8951
Ppm1a	NA	10.9167	NA	NA	NA	NA	3.83333	16	13.3333	NA	8.41667	NA	NA	NA	5	0.330226	10.9075
Prnp	NA	17.25	13.8333	16	NA	NA	14.5	NA	19.8333	NA	NA	NA	NA	NA	5	0.0195312	16.2197
Prps1	NA	NA	NA	7.33333	NA	5.83333	NA	NA	10.6667	18.5	9.66667	NA	NA	NA	5	0.387854	9.06433
Pten	NA	NA	NA	11.8443	NA	NA	11.3333	13.6667	13.6667	NA	NA	NA	10.3333	NA	5	0.00186054	12.169
Ptp4a1	6	14.4453	NA	NA	NA	5.33333	12.9446	NA	NA	12.5	NA	NA	NA	NA	5	0.103892	10.5767
Pxmp2	20.3333	NA	11	13.5	NA	NA	17.5	14.1667	NA	NA	NA	NA	NA	NA	5	0.114359	15.1456
Rasd1	14.9167	NA	NA	5.5	NA	2	NA	NA	NA	8.5	15.1667	NA	NA	NA	5	0.452034	9.31482
Rbm14	NA	NA	NA	12	NA	16.6667	16.7083	NA	13.6667	23.8333	NA	NA	NA	NA	5	0.295497	15.7373
Rdh11	NA	NA	NA	NA	NA	18	NA	23.4167	20.5	23.8333	NA	NA	22	NA	5	0.0174499	21.6191
Rgs2	20.6667	NA	NA	NA	NA	NA	8	19.75	NA	20.9167	NA	19.1137	NA	NA	5	0.415271	20.1512
Sdc4	9.83333	NA	NA	NA	21.6667	NA	3.33333	NA	NA	1	20	NA	NA	NA	5	0.546416	0.224331
Serinc3	NA	16.3333	NA	NA	NA	NA	9.66667	15.6667	NA	17.1667	NA	NA	4	NA	5	0.452034	14.6325
Sfrs2	22.8333	NA	1.16667	NA	NA	NA	NA	7.08333	NA	14.9167	14	NA	NA	NA	5	0.874321	18.6411
Sfrs3	21.5	NA	NA	NA	NA	NA	NA	1.72271	NA	5	13.3333	16.9029	NA	NA	5	0.820718	21.6757
Sgk	12.1667	NA	15.5	NA	20.1667	NA	NA	NA	NA	10.3333	NA	13.3333	NA	NA	5	0.140906	13.9164
Sgpl1	6.83333	22.636	2.66667	8.5	NA	7.16667	NA	NA	NA	NA	NA	NA	NA	NA	5	0.142673	5.27804
Slc38a2	20.3333	10.5	21.5	NA	18.6667	NA	NA	NA	NA	NA	NA	18.2789	NA	NA	5	0.220646	18.8555
Slc5a6	NA	10.5585	NA	7.5	NA	NA	10.8333	NA	NA	6.33333	NA	NA	9.83333	NA	5	0.00617981	9.04229
Slmap	23.6667	NA	NA	NA	NA	NA	15.3333	14.6667	14.6667	12.8333	NA	NA	NA	NA	5	0.207574	15.1695
Snx5	9.83333	NA	3.5	5.33333	NA	NA	NA	NA	8.33333	2.66667	NA	NA	NA	NA	5	0.0397552	5.86709
Spred2	NA	NA	NA	7.5	NA	3.83333	9.5	NA	NA	NA	15.8333	19.5833	NA	NA	5	0.83199	9.42661
Spsb1	NA	NA	NA	13.1667	NA	NA	22.6667	17.8333	NA	NA	NA	NA	10.5	10.3333	5	0.34869	13.5932
Ssr1	NA	NA	NA	16.8333	NA	2.5	NA	NA	20.8333	17.8333	7.83333	NA	NA	NA	5	0.723877	19.9355
Stt3b	NA	NA	21.3333	NA	NA	NA	6.5	17.1667	NA	17.75	NA	22.1667	NA	NA	5	0.474775	20.0485
Sumo1	21.3333	NA	NA	15.5	NA	NA	16.75	NA	16.6667	15	NA	NA	NA	NA	5	0.0242468	16.883
Tbcel	NA	7	4.83333	NA	NA	NA	5	NA	NA	NA	NA	NA	3	4.16667	5	0.00385802	4.78919
Tgm2	NA	22.9514	NA	NA	NA	NA	12.5833	NA	NA	10.75	NA	NA	19.8333	15.5	5	0.334012	15.8572
Tgoln1	12.5	0.11111	NA	10.5	NA	NA	NA	NA	18.5	20.1667	NA	NA	NA	NA	5	0.513999	17.3955
Tle3	NA	NA	NA	8	NA	15.8333	NA	NA	9	4.33333	15.25	NA	NA	NA	5	0.263582	10.3965
Tmem33	NA	NA	NA	NA	NA	NA	15.5	17.3333	NA	16	NA	20.117	21.5	NA	5	0.0195312	18.0347
Tmem57	NA	NA	NA	NA	14.8333	NA	13.5	NA	NA	NA	NA	12.3333	12.3333	12	5	0.000971216	12.989
Tmsb10	21.6667	5.33333	NA	NA	NA	2.16667	NA	NA	7.58333	2.16667	NA	NA	NA	NA	5	0.145743	3.10148
Trak1	NA	12.0833	7.83333	NA	19.8333	NA	14.1667	16.6667	NA	NA	NA	NA	NA	NA	5	0.3125	14.2964
Txnip	NA	NA	NA	NA	1.5	NA	6.66667	6.25	5.83333	2.33333	NA	NA	NA	NA	5	0.0107391	4.5697
Txnl1	NA	NA	NA	18.6667	NA	NA	15.8333	19.1667	NA	13.0824	NA	NA	5.16667	NA	5	0.571229	16.5901
Ube2h	9.33333	NA	NA	NA	NA	6.33333	3.41667	NA	9.5	NA	7.83333	NA	NA	NA	5	0.0206391	7.3827
Usp9x	9.5	NA	8	4.83333	NA	6.66667	5.41667	NA	NA	NA	NA	NA	NA	NA	5	0.00714747	6.86499
Vamp3	NA	NA	18.8333	9.33333	NA	NA	6	7.5	19.8333	NA	NA	NA	NA	NA	5	0.546416	8.25214
Vldlr	NA	NA	7.83333	NA	NA	NA	NA	NA	NA	22	9.66667	4.83333	6.83333	NA	5	0.279198	6.43499
Wdr6	NA	NA	NA	NA	NA	NA	4.66667	5.83333	4.66667	4.58333	NA	11.0965	NA	NA	5	0.0271198	5.88865
Wee1	NA	13.1849	NA	14.6667	NA	NA	13.1667	NA	NA	12.5833	NA	16.75	NA	NA	5	0.00454234	14.035
Xlkd1	NA	NA	NA	NA	NA	NA	15.3333	18.3333	NA	15.6667	NA	NA	16.8333	13.1667	5	0.0107391	15.8762
Xpo7	NA	NA	18	19.75	NA	NA	15.3333	19.1667	NA	NA	8.33333	NA	NA	NA	5	0.256025	17.3597
Xrn2	NA	NA	NA	16.8333	NA	NA	7.83333	5.5	NA	NA	8.83333	9.08333	NA	NA	5	0.248631	8.71848
Ypel3	NA	NA	4.66667	5	NA	NA	4.5	9.66667	9.16667	NA	NA	NA	NA	NA	5	0.0107391	6.53305
Zfp622	NA	NA	NA	NA	NA	NA	11.3333	2	NA	7.75	17	10.0334	NA	NA	5	0.723877	9.80106
Zfp644	22.5	1.33333	0.833333	NA	NA	NA	NA	NA	NA	18.25	NA	18.75	NA	NA	5	0.0379382	21.9881
1190002H23Rik	NA	NA	NA	NA	NA	NA	12.5	NA	NA	18.6667	9.83333	NA	NA	11.6667	4	0.199434	12.6977
1700021F05Rik	23.1667	2.25	3.66667	NA	NA	NA	23.8333	NA	NA	NA	NA	NA	NA	NA	4	0.0263672	1.21664
1810015C04Rik	23.6667	5.74597	NA	NA	5.25	NA	9.66667	NA	NA	NA	NA	NA	NA	NA	4	0.289352	5.32741
1810058I24Rik	NA	10.6213	6.33333	NA	NA	NA	23.8333	NA	NA	NA	0.5	NA	NA	NA	4	0.363281	3.73516
1810073N04Rik	NA	NA	NA	NA	NA	NA	NA	22.0833	22	8.66667	8.66667	NA	NA	NA	4	0.351166	3.35479
2310051E17Rik	NA	NA	NA	NA	NA	NA	8.83333	10.5	11.8333	7.5	NA	NA	NA	NA	4	0.0235447	9.66667
2700078E11Rik	7.5	NA	NA	NA	NA	NA	5.33333	NA	NA	18.3333	9.18626	NA	NA	NA	4	0.632234	7.90449
2700089E24Rik	NA	NA	1.33333	22.1667	NA	16.8333	18.1667	NA	NA	NA	NA	NA	NA	NA	4	0.177698	20.4759
3732413I11Rik	7.33333	10.6663	NA	15.6667	NA	NA	7.16667	NA	NA	NA	NA	NA	NA	NA	4	0.177698	9.77981
4833442J19Rik	NA	16.7083	NA	NA	NA	NA	NA	13.6667	14.5	11.1667	NA	NA	NA	NA	4	0.0492423	14.0207
4930504E06Rik	1.5	2.08333	NA	NA	NA	NA	NA	NA	NA	5.91667	NA	12	NA	NA	4	0.334961	4.4776
6720475J19Rik	NA	NA	NA	NA	NA	NA	1.5	4.83333	4.08333	5.33333	NA	NA	NA	NA	4	0.0162988	3.97066
9430080K19Rik	NA	NA	NA	22.6667	NA	NA	0.666667	1.66667	0.333333	NA	NA	NA	NA	NA	4	0.0078125	0.339853
Abca1	NA	NA	NA	9.5	NA	NA	3.33333	9.23758	NA	6.16667	NA	NA	NA	NA	4	0.0678543	7.15147
Abca8a	NA	NA	NA	NA	NA	NA	15.6667	NA	18.5	14.8333	NA	16.5833	NA	NA	4	0.014264	16.3806
Abcc5	NA	NA	NA	NA	NA	15	1.33333	21.8333	NA	20.5	NA	NA	NA	NA	4	0.319262	20.9876
Acin1	NA	NA	NA	NA	NA	16.5	NA	NA	NA	21.5	15.75	18.4167	NA	NA	4	0.0550085	17.959
Acot1	23.5	20.7372	NA	NA	NA	NA	10.3333	NA	NA	NA	23.1667	NA	NA	NA	4	0.654957	22.5637
Acp1	NA	NA	NA	3	NA	17	NA	4.16667	NA	NA	NA	9.86084	NA	NA	4	0.766204	5.79331
Acta2	NA	NA	NA	NA	15.8333	NA	NA	3.83333	NA	2.66667	21.6667	NA	NA	NA	4	0.5	0.166667
Actc1	20.3333	NA	NA	15.6667	2.16667	NA	NA	NA	NA	NA	NA	NA	21.1667	NA	4	0.334961	20.7773
Actn1	NA	7.72876	14.1667	NA	NA	4.66667	NA	NA	NA	7.66667	NA	NA	NA	NA	4	0.248083	8.11031
Adam17	NA	NA	NA	NA	NA	NA	4.83333	NA	NA	12	NA	23.4167	23	NA	4	0.632234	1.55921
Adam19	NA	NA	NA	NA	NA	0.166667	NA	NA	NA	NA	NA	22.0833	21.8333	22	4	0.00367584	22.5094
Adamtsl4	NA	NA	NA	NA	NA	NA	16.5	NA	NA	15.1667	NA	NA	15.5	13.6667	4	0.00658142	15.2127
Adipor2	NA	1.85142	NA	4.33333	NA	NA	NA	NA	8.16667	NA	13.6667	NA	NA	NA	4	0.47726	6.28954
AI464131	NA	6.33333	3	NA	NA	NA	15	NA	NA	19.6667	NA	NA	NA	NA	4	0.914523	0.999999
Ak2	NA	11.9312	14	NA	NA	19.5	NA	NA	10.8333	NA	NA	NA	NA	NA	4	0.188357	13.6263
Ak3	NA	16.8333	NA	NA	NA	NA	NA	18.3333	19.9447	NA	NA	15.9997	NA	NA	4	0.0177645	17.7661
Akap1	NA	NA	0.833333	1.66667	NA	3.5	NA	NA	NA	NA	NA	NA	2.83333	NA	4	0.00548697	2.20939
Akt1	NA	NA	NA	7.5	NA	17.1667	12	NA	NA	23.1667	NA	NA	NA	NA	4	0.941476	13.5566
Angptl4	21.3333	11.6128	NA	NA	NA	NA	NA	4	NA	1.16667	NA	NA	NA	NA	4	0.801358	1.80254
Ankrd12	NA	NA	NA	NA	12.5	NA	11.4991	NA	NA	NA	12.5	11.6667	NA	NA	4	0.000290091	12.0415
Ankrd46	NA	22.3548	1.5	10.6667	NA	NA	0	NA	NA	NA	NA	NA	NA	NA	4	0.539903	0.614524
Anxa2	NA	NA	NA	23.1667	NA	14.6667	4.16667	1.83333	NA	NA	NA	NA	NA	NA	4	0.700195	1.16216
Aplp2	7.16667	NA	3.33333	NA	20.6667	NA	NA	6.5	NA	NA	NA	NA	NA	NA	4	0.334961	4.41921
Aqp4	NA	NA	0.833333	NA	19.8333	NA	NA	NA	9.33333	NA	NA	NA	9.5	NA	4	0.722533	6.78654
Arl5a	22.5	NA	NA	NA	NA	5.16667	NA	12.8333	NA	NA	NA	19.75	NA	NA	4	0.978567	21.2932
Arl6ip2	NA	13.9324	NA	10.6667	NA	NA	NA	9.16667	NA	13.1667	NA	NA	NA	NA	4	0.0313187	11.7472
Armcx2	6.66667	NA	NA	23.6667	NA	NA	NA	NA	NA	3	NA	NA	3.16667	NA	4	0.0992477	3.11487
Armet	16.6667	NA	16.1667	NA	NA	NA	15	NA	NA	19	NA	NA	NA	NA	4	0.0185185	16.6877
Arpp19	23.1667	NA	NA	NA	NA	7.66667	20.4167	NA	21.75	NA	NA	NA	NA	NA	4	0.411987	22.7479
Arsa	NA	7.83333	NA	NA	NA	NA	6.5	NA	NA	4.16667	7.16667	NA	NA	NA	4	0.014264	6.44092
Atf2	NA	NA	NA	9.16667	NA	NA	5.38978	NA	19.6667	6.5	NA	NA	NA	NA	4	0.700195	6.61971
Atf4	8.33333	NA	NA	NA	14.6667	NA	NA	NA	NA	16.3333	16.6667	NA	NA	NA	4	0.167449	14.562
Atp1a2	NA	NA	NA	8.5	NA	13.8333	NA	16.3333	NA	NA	NA	19.7519	NA	NA	4	0.412196	14.9944
Atp1b3	NA	NA	23.3333	5.33333	NA	NA	1.66667	NA	NA	NA	NA	NA	3.66667	NA	4	0.0625	2.5258
B4galt6	9.83333	NA	NA	NA	NA	NA	12.3333	NA	NA	4.33333	9.16667	NA	NA	NA	4	0.148148	9.11147
Bag4	NA	NA	NA	NA	NA	NA	7.83333	7	8.66667	NA	9.16667	NA	NA	NA	4	0.00294308	8.16812
Baz1b	NA	NA	NA	NA	NA	16.1667	10.8333	13.3333	NA	13.1667	NA	NA	NA	NA	4	0.0438957	13.3584
BC008163	NA	NA	NA	NA	NA	NA	9.75	NA	10.6667	12.5	NA	NA	10.5	NA	4	0.00601761	10.8452
BC031353	NA	NA	NA	NA	NA	NA	3.58333	NA	NA	NA	8.33333	NA	7.66667	9	4	0.0459857	7.2632
Bclaf1	NA	3.16667	NA	NA	NA	NA	9.66667	5.16667	NA	NA	8.83333	NA	NA	NA	4	0.0794633	6.75136
Bex1	0	NA	NA	19.6667	NA	NA	NA	NA	5.5	NA	NA	9.91667	NA	NA	4	0.797729	2.7238
Bicd2	NA	NA	NA	NA	NA	NA	18.1667	NA	20.3333	19.5	NA	21.8301	NA	NA	4	0.0142261	19.9552
Bmyc	22.6667	NA	NA	22.5	NA	NA	NA	NA	NA	0.5	NA	6.75	NA	NA	4	0.162476	0.551318
Bnip2	21.1667	NA	NA	NA	NA	NA	16	6	NA	18.6667	NA	NA	NA	NA	4	0.766204	19.0045
Bnip3l	NA	NA	3.66667	10.5	NA	NA	NA	12.5	11.1667	NA	NA	NA	NA	NA	4	0.199434	10.0631
Bola2	20.6667	NA	NA	NA	NA	NA	19.7206	NA	8.66667	7.33333	NA	NA	NA	NA	4	0.624892	1.52695
Bri3	NA	10.0347	NA	6.66667	NA	NA	2.16667	9.5	NA	NA	NA	NA	NA	NA	4	0.140938	7.38383
Bsn	11.6667	NA	NA	NA	NA	19.1667	NA	NA	NA	NA	NA	22.25	NA	15.6667	4	0.343	17.3386
C1qtnf1	NA	NA	11.3333	19.1667	NA	14.5	NA	NA	NA	5	NA	NA	NA	NA	4	0.78736	13.2759
C230093N12Rik	5.66667	14.2162	NA	NA	NA	NA	NA	NA	8	0.833333	NA	NA	NA	NA	4	0.684367	6.67401
C80913	7.5	NA	NA	NA	NA	NA	8.5	14.1667	NA	NA	NA	7.79756	NA	NA	4	0.0857339	9.19
Cad	NA	NA	NA	9	NA	NA	11	10.3333	NA	21	NA	NA	NA	NA	4	0.5	10.6667
Car3	NA	22.6284	NA	NA	NA	NA	9.83333	0.333333	1.33333	NA	NA	NA	NA	NA	4	0.407051	1.12442
Cbfa2t3h	NA	NA	17.1667	NA	NA	NA	5.41667	NA	8.5	NA	16.8333	NA	NA	NA	4	0.469397	12.5773
Ccdc12	20.5	3.12451	NA	NA	NA	NA	0.166667	NA	NA	9.83333	NA	NA	NA	NA	4	0.677641	1.31063
Ccdc28b	NA	NA	NA	4.83333	NA	14	13.5	NA	NA	NA	17.5	NA	NA	NA	4	0.58702	13.9738
Ccnd2	NA	NA	NA	NA	NA	NA	NA	NA	10.5	2.5	13.8333	16.5833	NA	NA	4	0.776848	13.0836
Ccnt2	NA	NA	NA	NA	NA	NA	NA	5.83333	NA	13.5	9.83333	18.0417	NA	NA	4	0.526465	11.6581
Cct5	NA	19.8333	NA	19.25	NA	NA	18.8333	0.166667	NA	NA	NA	NA	NA	NA	4	0.0438957	20.3897
Cd82	NA	7.16667	NA	NA	NA	17.6667	10	NA	NA	12.5	NA	NA	NA	NA	4	0.334961	11.4476
Cdc42	NA	NA	4.66667	1.83333	NA	NA	NA	4.33333	NA	3	NA	NA	NA	NA	4	0.00658142	3.46408
Cdh13	NA	NA	NA	6.66667	NA	NA	14	0.5	NA	2.83333	NA	NA	NA	NA	4	0.700195	4.12722
Cdk5rap3	NA	NA	NA	NA	NA	15.6667	10.8333	6.33333	NA	NA	NA	10.2784	NA	NA	4	0.235254	10.6692
Cdkn1b	0.166667	1.58333	23	NA	NA	NA	NA	NA	NA	1.5	NA	NA	NA	NA	4	0.00498847	0.568331
Cdo1	NA	5.24612	NA	0	NA	NA	NA	NA	21.5	12.5	NA	NA	NA	NA	4	0.882812	0.906156
Cebpa	10	NA	NA	4.33333	NA	NA	NA	5.16667	7.66667	NA	NA	NA	NA	NA	4	0.0526513	6.74484
Chchd3	21	NA	NA	NA	NA	NA	NA	NA	NA	16	18.8333	NA	16.1667	NA	4	0.036169	17.9575
Chchd7	20.3333	13.0833	NA	11.1667	NA	NA	NA	NA	NA	NA	22	NA	NA	NA	4	0.367885	16.6825
Chd6	NA	NA	NA	NA	NA	NA	3.66667	NA	NA	15.5	NA	NA	14.5	13	4	0.479455	13.6754
Chka	NA	22.6626	NA	NA	NA	NA	22	NA	NA	NA	13.6667	18.9167	NA	NA	4	0.210649	19.7958
Clip1	9.5	NA	NA	NA	NA	NA	9.91667	NA	NA	NA	14.8333	NA	15.5833	NA	4	0.0651405	12.4527
Clk1	12.6667	NA	NA	NA	NA	NA	NA	6	8.16667	NA	NA	18	NA	NA	4	0.5	10.4167
Col13a1	NA	NA	NA	8.83333	NA	NA	15.8333	10.6667	NA	6.66667	NA	NA	NA	NA	4	0.222875	10.1541
Cops2	NA	NA	NA	NA	NA	5	5.66667	NA	21.3333	14.6667	NA	NA	NA	NA	4	0.882812	4.19437
Coq10b	NA	NA	NA	NA	NA	NA	11.5	NA	NA	NA	13.3333	13.3883	9.66667	NA	4	0.0149148	11.9932
Cpe	NA	NA	1.33333	16.8333	NA	NA	NA	NA	4.33333	5.83333	NA	NA	NA	NA	4	0.632234	3.29943
Cryab	NA	NA	NA	4.33333	NA	NA	22.9167	NA	0.666667	19.5	NA	NA	NA	NA	4	0.199434	23.8282
Csnk1a1	8.16667	3.2868	NA	NA	NA	NA	NA	2	NA	19.8333	NA	NA	NA	NA	4	0.542706	2.67303
Cul2	NA	23.25	NA	NA	NA	5.16667	7.33333	NA	NA	NA	NA	7.61133	NA	NA	4	0.169142	5.35946
Cxcl12	21.1667	NA	NA	6.75	NA	NA	12.4167	NA	7.5	NA	NA	NA	NA	NA	4	0.818	8.44571
Cyb5r3	NA	NA	NA	1.5	NA	NA	19.8333	NA	NA	3.66667	NA	7.6136	NA	NA	4	0.473033	2.55852
Cygb	NA	NA	NA	NA	NA	NA	8.66667	6.33333	NA	NA	NA	NA	7.83333	6.83333	4	0.00367584	7.41505
Cyhr1	NA	NA	22.6667	NA	NA	18	NA	17.5	NA	NA	NA	NA	NA	16.6667	4	0.0625	18.5415
D0H4S114	NA	12.7917	NA	NA	22.8333	NA	NA	NA	18.5	12.3333	NA	NA	NA	NA	4	0.334961	16.0448
D16Bwg1543e	9.83333	NA	NA	6.5	NA	NA	6.16667	7	NA	NA	NA	NA	NA	NA	4	0.014264	7.33791
D19Wsu12e	NA	0.25	0.833333	9.66667	NA	NA	0.333333	NA	NA	NA	NA	NA	NA	NA	4	0.241612	1.57742
Dab2	NA	NA	7.33333	0	NA	3.33333	14	NA	NA	NA	NA	NA	NA	NA	4	0.766204	4.67818
Dab2ip	5.83333	NA	NA	6.16667	NA	NA	7.33333	NA	NA	3.66667	NA	NA	NA	NA	4	0.014264	5.76487
Dalrd3	3.25	NA	NA	5.83333	NA	6.66667	2.66667	NA	NA	NA	NA	NA	NA	NA	4	0.0185185	4.60149
Dapk1	NA	22.125	NA	NA	NA	NA	NA	22.6667	22.8333	23.5833	NA	NA	NA	NA	4	0.000897422	22.8016
Ddit4	12	20.4167	14	NA	NA	NA	NA	NA	9.16667	NA	NA	NA	NA	NA	4	0.411987	13.1606
Ddx3x	NA	NA	NA	NA	NA	5.16667	7.05552	20.8333	NA	22.5	NA	NA	NA	NA	4	0.30907	1.86267
Ddx3y	NA	7.08333	23.8333	8.33333	NA	NA	NA	5.5	NA	NA	NA	NA	NA	NA	4	0.177698	5.61449
Depdc6	NA	NA	NA	NA	19.3333	NA	5.08915	NA	NA	21.6667	21.8333	NA	NA	NA	4	0.268668	22.286
Dgat1	8.5	NA	NA	9.33333	NA	NA	NA	8.16667	9	NA	NA	NA	NA	NA	4	0.00045948	8.75
Dhcr7	NA	NA	NA	22.1667	NA	NA	16.3333	22.3333	20.5	NA	NA	NA	NA	NA	4	0.0625	20.4969
Dhrs3	NA	1.54125	23	23	NA	NA	NA	0.333333	NA	NA	NA	NA	NA	NA	4	0.00474865	23.9624
Dnaja4	NA	NA	NA	NA	NA	NA	16.6667	NA	18	17.8333	NA	19.625	NA	NA	4	0.00749148	18.0269
Dnajb4	NA	NA	NA	NA	15.6667	NA	NA	16.6667	NA	16.5833	NA	19.2901	NA	NA	4	0.0137652	17.0267
Dpep1	NA	NA	NA	NA	NA	NA	14	NA	23.1667	15.1667	7.83333	NA	NA	NA	4	0.914523	13.9259
Dpp7	NA	NA	NA	6.66667	NA	NA	23.3333	NA	NA	7.16667	18.5	NA	NA	NA	4	0.58702	3.35666
Dusp14	NA	NA	NA	NA	14	NA	NA	19.3333	NA	15	15.6667	NA	NA	NA	4	0.0438957	15.9121
Dusp16	6	NA	NA	NA	NA	NA	14.5	NA	NA	15.8333	NA	NA	12.8333	NA	4	0.275124	13.0775
Dusp19	NA	NA	NA	NA	NA	NA	20.7113	NA	20.8333	21.3333	NA	21.3	NA	NA	4	6.96398e-05	21.0445
Ecgf1	NA	1.11462	NA	8.83333	NA	NA	3.33333	7.5	NA	NA	NA	NA	NA	NA	4	0.133064	5.247
Edf1	20.1667	NA	16.6667	NA	NA	17.8333	NA	17	NA	NA	NA	NA	NA	NA	4	0.012406	17.8908
Eef2	7.5	NA	18	NA	NA	NA	13.3333	NA	9.83333	NA	NA	NA	NA	NA	4	0.334961	11.7901
Eif3s1	22.3333	NA	NA	NA	NA	NA	15.5	NA	NA	13.8333	NA	19.6667	NA	NA	4	0.177698	17.7537
Eif4b	NA	NA	5	NA	NA	NA	8.5	9.16667	NA	NA	NA	8.125	NA	NA	4	0.0209311	7.74603
Eif5	NA	NA	NA	22.8333	NA	NA	20.8333	4	NA	NA	NA	7.47061	NA	NA	4	0.348271	1.55252
Elavl1	NA	NA	18.8333	NA	NA	NA	7.25	6.66667	NA	NA	NA	2.16667	NA	NA	4	0.553662	4.61847
Emcn	19.6667	NA	1.5	16	NA	NA	21.1667	NA	NA	NA	NA	NA	NA	NA	4	0.248083	20.4989
Entpd5	NA	NA	NA	9.16667	NA	8	22.9167	NA	NA	19.3333	NA	NA	NA	NA	4	0.744565	5.24174
Erbb3	NA	2.98846	4.16667	9.66667	NA	NA	9.83333	NA	NA	NA	NA	NA	NA	NA	4	0.0927945	6.68716
Ero1l	8	NA	NA	21.3333	NA	NA	11.3333	NA	NA	NA	NA	17.5833	NA	NA	4	0.677641	14.3875
Etv1	NA	NA	3.33333	NA	NA	NA	20.5	NA	NA	2.33333	NA	19.8333	NA	NA	4	0.12207	23.4891
F11r	NA	NA	NA	1.66667	NA	NA	3.83333	2.5	NA	10.6667	NA	NA	NA	NA	4	0.210938	3.97759
Fas	NA	22.6667	NA	NA	NA	NA	12.1667	NA	NA	22.1667	15	NA	NA	NA	4	0.334961	18.2956
Fbxw7	NA	NA	NA	NA	14.1667	1.83333	6	NA	NA	2.83333	NA	NA	NA	NA	4	0.542706	4.26569
Fcgrt	NA	NA	NA	10.3333	NA	11.8333	NA	11.5	NA	NA	NA	12	NA	NA	4	0.00133959	11.4196
Fdft1	NA	NA	NA	NA	NA	NA	16.8333	18.0833	NA	9.16667	NA	9.58333	NA	NA	4	0.205132	13.3761
Fdps	NA	NA	21.3333	23	NA	NA	19.3333	NA	21.1667	NA	NA	NA	NA	NA	4	0.014264	21.2108
Fgf1	8.5	17.3336	NA	NA	NA	NA	NA	22.25	21.1667	NA	NA	NA	NA	NA	4	0.733593	20.2031
Flcn	13.5	7.41667	NA	NA	NA	NA	NA	NA	10.3333	NA	13.1667	NA	NA	NA	4	0.0651405	11.1971
Fos	NA	NA	NA	0.833333	NA	20.3333	NA	NA	4	NA	NA	20.8333	NA	NA	4	0.130391	23.3423
Fscn1	NA	NA	NA	NA	NA	2.83333	6.16667	3	NA	3.66667	NA	NA	NA	NA	4	0.0107167	3.88889
Fubp1	NA	NA	NA	NA	NA	6.33333	11	NA	NA	19.8333	NA	20.4167	NA	NA	4	0.776848	17.9998
G3bp2	NA	NA	2.16667	NA	NA	NA	8.25	5.5	NA	NA	6.33333	NA	NA	NA	4	0.0651405	5.62431
Gabpa	NA	NA	4	NA	NA	4.33333	23.6667	NA	NA	NA	NA	18.75	NA	NA	4	0.254669	1.2286
Gadd45a	NA	NA	NA	7.5	NA	7.16667	2.83333	NA	NA	NA	15.5	NA	NA	NA	4	0.58702	7.16667
Gclc	8.33333	1.84211	NA	NA	NA	NA	11.8333	NA	NA	NA	NA	8.58333	NA	NA	4	0.28859	8.12857
Gdf10	NA	NA	NA	NA	NA	NA	NA	NA	17.8333	8.66667	NA	12.5	NA	9.5	4	0.222875	11.6222
Ghr	NA	NA	NA	22.8333	NA	NA	9.16667	NA	1.16667	16.4167	NA	NA	NA	NA	4	0.962963	22.8435
Gldc	5.66667	23.0103	15.8333	NA	NA	19.1667	NA	NA	NA	NA	NA	NA	NA	NA	4	0.744565	20.5137
Glrx	22	16.5854	NA	NA	NA	NA	NA	22.5833	22.8333	NA	NA	NA	NA	NA	4	0.0705714	21.2504
Gltscr2	3.16667	6.86048	NA	6.16667	NA	NA	NA	NA	NA	11.5	NA	NA	NA	NA	4	0.167449	6.77276
Gnai1	0.166667	NA	20.8333	3	NA	NA	NA	NA	23	NA	NA	NA	NA	NA	4	0.0678543	23.7205
Gnb4	NA	NA	NA	7.66667	NA	NA	2.66667	0.666667	NA	3.66667	NA	NA	NA	NA	4	0.0992477	3.54645
Gnl3	8	NA	NA	NA	15.3333	NA	11.6667	NA	NA	12.1667	NA	NA	NA	NA	4	0.114112	11.8254
Gpam	NA	NA	NA	6.83333	NA	10.1667	8.33333	NA	NA	12.1667	NA	NA	NA	NA	4	0.0438957	9.36022
Gpi1	NA	NA	NA	4.16667	19.5	17.3333	NA	16.6667	NA	NA	NA	NA	NA	NA	4	0.440068	18.6344
Gsr	NA	NA	NA	14	NA	NA	23.1667	NA	NA	NA	NA	7	0	NA	4	0.865394	1.08875
Gyk	NA	NA	12.5	9.83333	NA	NA	9.66667	11.5833	NA	NA	NA	NA	NA	NA	4	0.00658142	10.8917
H2-D1	NA	NA	NA	1.75	NA	NA	6.16667	NA	NA	6.66667	9	NA	NA	NA	4	0.110266	6.03353
H6pd	NA	3.10046	NA	13.3333	NA	NA	NA	13	11.8333	NA	NA	NA	NA	NA	4	0.310041	11.7106
Hexim1	NA	NA	NA	NA	NA	NA	23.8333	2.83333	NA	NA	14.6667	19.1667	NA	NA	4	0.521108	21.5204
Hist1h2bp	NA	20.9167	NA	NA	NA	NA	0	NA	21.3333	22.8333	NA	NA	NA	NA	4	0.00848179	22.2648
Hist2h3c1	NA	NA	18.1667	NA	NA	NA	22.5	NA	20	NA	NA	20.8333	NA	NA	4	0.0235447	20.3784
Hist2h3c2	NA	NA	NA	NA	NA	NA	22.6667	NA	19.3333	NA	NA	20.9167	19	NA	4	0.014264	20.4617
Hist3h2a	NA	NA	NA	NA	NA	NA	NA	NA	18	15.8333	NA	20.4071	NA	22.3333	4	0.0794633	19.1543
Hnrpa2b1	21.6667	NA	NA	NA	NA	NA	22.5	NA	NA	12.3333	NA	20.1667	NA	NA	4	0.304062	20.2826
Hnrpk	NA	4.02878	4.66667	NA	NA	NA	7.61115	NA	3	NA	NA	NA	NA	NA	4	0.0283697	4.78082
Hnrpr	NA	0.5	NA	NA	NA	NA	2	5.66667	NA	NA	NA	7.58333	NA	NA	4	0.102835	3.9174
Hrb	9.5	NA	NA	21.8333	NA	NA	19.8333	NA	NA	NA	NA	19.0694	NA	NA	4	0.542706	19.5948
Hrh1	NA	NA	NA	21.6667	NA	18.6667	12.6667	NA	NA	NA	17.1667	NA	NA	NA	4	0.210938	17.7066
Hsd17b11	20.6667	NA	NA	8	NA	6.83333	7.83333	NA	NA	NA	NA	NA	NA	NA	4	0.421211	7.01693
Hspa1a	14	NA	16	NA	NA	NA	16.3333	NA	NA	15	NA	NA	NA	NA	4	0.00367584	15.3366
Hspa4l	NA	18.6682	NA	19.5	NA	NA	19.0833	20.5833	NA	NA	NA	NA	NA	NA	4	0.00203246	19.4562
Hspd1	15.3333	17.75	NA	20	NA	NA	NA	NA	NA	18.6667	NA	NA	NA	NA	4	0.0294074	17.9635
Htra1	NA	NA	0.166667	NA	21.3333	NA	NA	22	NA	NA	NA	19.75	NA	NA	4	0.0249293	21.7999
Id2	22.6667	2.10285	NA	NA	NA	NA	22.3333	NA	NA	NA	NA	3.66667	NA	NA	4	0.0438957	0.667511
Igk-V28	NA	NA	18.1667	22.1667	NA	17.8333	NA	NA	NA	NA	5.83333	NA	NA	NA	4	0.5	20.1667
Il4ra	NA	23.7199	NA	NA	NA	18.6667	20.3333	NA	NA	22.3333	NA	NA	NA	NA	4	0.0373355	21.2704
Ints6	NA	NA	NA	9	NA	8	NA	2.83333	NA	3.16667	NA	NA	NA	NA	4	0.0678543	5.7372
Irf6	NA	23.0799	1.33333	22.6667	NA	NA	21.8333	NA	NA	NA	NA	NA	NA	NA	4	0.012406	23.2092
Itga6	NA	NA	22.5	NA	NA	2.5	23.8333	2.16667	NA	NA	NA	NA	NA	NA	4	0.0185185	0.762064
Ivns1abp	NA	14.6667	4.33333	NA	NA	NA	17	NA	NA	NA	15.1667	NA	NA	NA	4	0.58702	15.2272
Jundm2	NA	NA	NA	NA	16.3333	NA	12.6667	NA	NA	NA	16.6667	17.8333	NA	NA	4	0.0399078	15.9527
Kcnma1	20.8333	NA	NA	NA	NA	NA	10.6667	NA	NA	20	19.1667	NA	NA	NA	4	0.304062	18.9079
Kdelr3	NA	NA	NA	3.16667	16	4.5	NA	NA	NA	NA	NA	NA	0.333333	NA	4	0.564706	1.9719
Kdr	NA	NA	NA	NA	NA	2.66667	NA	3.5	NA	NA	2.5	0.83044	NA	NA	4	0.00550485	2.38077
Khdrbs1	8.83333	NA	NA	6.33333	NA	NA	5.91667	NA	6.83333	NA	NA	NA	NA	NA	4	0.00717938	6.96476
Kit	6.16667	NA	3.66667	NA	NA	5.83333	NA	19.25	NA	NA	NA	NA	NA	NA	4	0.376441	4.29515
Kras	NA	21.8333	NA	NA	NA	NA	NA	NA	NA	15	13	NA	16.5	NA	4	0.199434	16.2305
Lactb2	NA	NA	NA	21.8333	NA	9.16667	NA	NA	NA	NA	5.16667	8	NA	NA	4	0.421211	6.3413
Laptm4b	NA	NA	NA	17.6667	NA	NA	23.9618	18.1667	21.3333	NA	NA	NA	NA	NA	4	0.072183	20.2028
Lasp1	NA	22.2886	NA	1.16667	NA	NA	0.38947	23.847	NA	NA	NA	NA	NA	NA	4	0.00689841	23.9298
Lmna	NA	2.25	NA	NA	NA	NA	12.5	NA	NA	22	NA	12.3333	NA	NA	4	0.755439	13.9462
Lmo4	NA	NA	5.16667	6.33333	NA	NA	1.16667	NA	7.33333	NA	NA	NA	NA	NA	4	0.0678543	5.13421
LOC671237	NA	NA	NA	NA	NA	NA	10.8333	NA	7.16667	8	NA	10.3333	NA	NA	4	0.014264	9.08635
Loxl1	NA	NA	17.6667	3.83333	NA	NA	NA	NA	NA	NA	NA	NA	1.16667	0.833333	4	0.304062	0.580199
Lpin1	NA	12.0833	11.5	18.1667	NA	NA	NA	19.5833	NA	NA	NA	NA	NA	NA	4	0.152826	15.2967
Lss	NA	NA	NA	23	NA	NA	18.0833	22.6667	NA	13	NA	NA	NA	NA	4	0.289352	19.8229
Luzp1	NA	NA	NA	NA	NA	NA	NA	18.8333	18.3333	22.4167	17.5	NA	NA	NA	4	0.0343905	19.1943
Maf1	NA	NA	NA	NA	NA	NA	4.75	7.5	NA	12.3333	NA	NA	7.5	NA	4	0.126185	7.86722
Map2k6	NA	14.4167	NA	NA	NA	9.33333	NA	NA	NA	12.6667	NA	16.75	NA	NA	4	0.118046	13.3583
Map3k6	NA	NA	NA	NA	NA	NA	15.5	NA	NA	13.6667	NA	NA	13.1667	13	4	0.00452112	13.8224
Mapk1	9.33333	NA	0.166667	20.1667	NA	NA	NA	NA	NA	NA	9.33333	NA	NA	NA	4	0.654957	5.96651
Mapk14	NA	16.4309	16.1667	NA	NA	NA	NA	NA	20.3333	11	NA	NA	NA	NA	4	0.235254	16.1379
Mapk8ip1	NA	NA	NA	NA	19.6667	18.5	NA	NA	NA	NA	18.5	0.5	NA	NA	4	0.0625	20.0845
Mapt	NA	NA	15.8333	23.1667	NA	NA	20.8333	20.1667	NA	NA	NA	NA	NA	NA	4	0.114112	20.1353
Mark3	10.1667	NA	16.1667	NA	NA	NA	12	NA	NA	NA	NA	NA	13.3333	NA	4	0.0625	12.8756
Marveld1	NA	15.25	NA	NA	NA	13.6667	14	NA	NA	NA	NA	NA	10.5	NA	4	0.0310104	13.4037
Matk	NA	NA	NA	NA	NA	21	NA	16	NA	5.16667	NA	12.5	NA	NA	4	0.952947	15.4679
Mbnl1	20.8333	NA	NA	21.1667	NA	NA	8.33333	22.5	NA	NA	NA	NA	NA	NA	4	0.440068	22.0682
Mcf2l	NA	NA	NA	NA	NA	NA	13.3333	NA	NA	NA	15	NA	14.6667	14	4	0.00133959	14.2508
Med28	21.8333	1.32575	NA	NA	NA	NA	0.166667	7	NA	NA	NA	NA	NA	NA	4	0.222875	1.18946
Mef2a	NA	NA	NA	NA	NA	5.5	NA	NA	3.33333	0.25	NA	8.16667	NA	NA	4	0.143567	4.34445
Mgea5	20.8333	3.22119	NA	NA	NA	NA	3.5	NA	20.5833	NA	NA	NA	NA	NA	4	0.0957452	0.0341678
Mgea6	NA	NA	7.83333	8.83333	NA	NA	10.8333	NA	13.1667	NA	NA	NA	NA	NA	4	0.0438957	10.1281
Midn	8.33333	NA	NA	6.5	NA	NA	6.33333	NA	NA	NA	15.1667	NA	NA	NA	4	0.199434	8.35524
Mina	NA	NA	NA	5.33333	NA	NA	20.8333	23.8333	NA	NA	NA	NA	21.3333	NA	4	0.177698	23.3647
Mlxip	NA	NA	NA	NA	20.5	NA	13.6667	14.8333	NA	NA	14.6667	NA	NA	NA	4	0.092326	15.6402
Mobk1b	NA	0.75	NA	19.6667	NA	NA	13.8333	3	NA	NA	NA	NA	NA	NA	4	0.654957	22.6103
Mpdu1	9.66667	NA	5.83333	NA	NA	2.66667	NA	NA	NA	4.83333	NA	NA	NA	NA	4	0.0992477	5.64998
Mrap	NA	21.3732	NA	NA	NA	18.3333	22	22	NA	NA	NA	NA	NA	NA	4	0.014264	20.9715
Mrpl39	23.3333	NA	NA	20.8333	NA	NA	23	NA	NA	16.8333	NA	NA	NA	NA	4	0.0794633	21.1734
Mrps31	22	NA	NA	0.666667	NA	NA	1	NA	NA	NA	NA	NA	NA	3.16667	4	0.0399078	0.723739
Mtap4	NA	NA	NA	12.1667	NA	17.5	13.5	NA	NA	NA	3	NA	NA	NA	4	0.827872	13.8551
Mtdh	NA	NA	NA	NA	16	NA	16	NA	11.3333	NA	NA	NA	22.5	NA	4	0.4029	16.0894
Mtss1	NA	11.8061	NA	NA	NA	NA	NA	8.5	11.1667	19.5	NA	NA	NA	NA	4	0.385127	11.7632
Mvd	NA	NA	NA	20.5	NA	NA	16.25	18.8333	NA	18.6667	NA	NA	NA	NA	4	0.0222123	18.5778
Myh9	NA	NA	NA	NA	NA	NA	22.1667	23.6667	NA	2.5	20.5	NA	NA	NA	4	0.0625	23.161
Myl9	NA	NA	NA	NA	18.6667	NA	22.8333	4.83333	NA	23.8333	NA	NA	NA	NA	4	0.304062	23.4138
Nab1	NA	NA	NA	23.8333	NA	NA	20.1667	NA	21.3333	17.6667	NA	NA	NA	NA	4	0.0678543	20.75
Nanp	NA	NA	NA	NA	NA	NA	15.5	15.6667	14	NA	NA	16.25	NA	NA	4	0.0032959	15.3592
Nbr1	7.66667	10	NA	NA	NA	NA	NA	NA	20.1667	14.1667	NA	NA	NA	NA	4	0.564706	11.9386
Ncam1	6.16667	NA	NA	NA	NA	NA	20.8333	NA	NA	0.833333	NA	3.91715	NA	NA	4	0.235254	2.13867
Ncl	NA	10.5696	NA	9.16667	NA	NA	11.9395	6.66667	NA	NA	NA	NA	NA	NA	4	0.0424193	9.61983
Ncoa4	22	16.5	NA	20.1667	NA	NA	13.6667	NA	NA	NA	NA	NA	NA	NA	4	0.167449	18.1623
Ndel1	NA	12.7754	11.8333	NA	NA	NA	10.1667	NA	NA	NA	NA	NA	12.8333	NA	4	0.00548697	11.9132
Ndufb10	21.8333	NA	16.5	NA	NA	16.6667	18.8333	NA	NA	NA	NA	NA	NA	NA	4	0.0438957	18.3778
Nedd9	NA	NA	NA	NA	NA	1.66667	0.333333	2.16667	NA	NA	NA	NA	NA	21.3333	4	0.0326713	0.43779
Nfkbia	NA	9.625	NA	NA	NA	NA	NA	9.83333	NA	10.1667	NA	13.5358	NA	NA	4	0.0173069	10.7357
Nhsl1	NA	NA	NA	NA	NA	NA	2.66667	23.6667	NA	8.16667	8	NA	NA	NA	4	0.177698	4.81683
Nipsnap1	8.5	3.83333	NA	NA	NA	15.6667	9	NA	NA	NA	NA	NA	NA	NA	4	0.479455	8.77117
Npas2	NA	NA	NA	NA	NA	NA	0.5	23.3333	23.6667	0.166667	NA	NA	NA	NA	4	0.00045948	23.9167
Npc1	NA	8.41667	NA	NA	2.83333	9.83333	11.3333	NA	NA	NA	NA	NA	NA	NA	4	0.177698	8.49945
Npr3	NA	NA	NA	23.5	NA	NA	2.83333	0.833333	NA	NA	6	NA	NA	NA	4	0.0794633	2.20481
Nras	NA	NA	NA	3.5	NA	6.25	4.25	NA	NA	15.3333	NA	NA	NA	NA	4	0.479455	5.32572
Nrip1	NA	NA	NA	11.8333	13.5	NA	13.3333	7.83333	NA	NA	NA	NA	NA	NA	4	0.0526513	11.7637
Nrp1	NA	22	2.83333	NA	NA	NA	NA	7.33333	NA	NA	17.1667	NA	NA	NA	4	0.78736	0.50514
Nucks1	NA	NA	NA	8.83333	NA	4.33333	8.33333	NA	NA	NA	0.5	NA	NA	NA	4	0.167449	5.75744
Nupr1	NA	NA	NA	19	NA	NA	NA	18.25	16.1667	0.666667	NA	NA	NA	NA	4	0.177698	19.1708
Odz3	NA	5.25	NA	NA	NA	NA	1	NA	NA	5.5	19.6667	NA	NA	NA	4	0.275124	2.51318
Pank1	NA	NA	NA	NA	3.33333	NA	4.66667	NA	NA	0	NA	19.8333	NA	NA	4	0.199434	1.2335
Papss2	NA	NA	NA	13.3333	NA	NA	16.8333	18.5	18.3333	NA	NA	NA	NA	NA	4	0.0399078	16.8466
Parn	NA	NA	NA	7.16667	NA	NA	NA	NA	NA	6	7.83333	8.79167	NA	NA	4	0.00629531	7.4496
Pb1	NA	NA	23.5	NA	NA	2	NA	4.5	7.83333	NA	NA	NA	NA	NA	4	0.167449	3.38652
Pbx3	NA	20.25	15.1667	17.8333	NA	NA	9.16667	NA	NA	NA	NA	NA	NA	NA	4	0.393947	16.3027
Pcbp2	0.166667	NA	NA	NA	NA	NA	5.5	NA	9.5	NA	NA	8.58333	NA	NA	4	0.235254	6.45441
Pck1	NA	NA	NA	6	NA	NA	8.58333	7	6	NA	NA	NA	NA	NA	4	0.00498847	6.88596
Pdcd6ip	NA	NA	NA	NA	NA	NA	16.6667	5.83333	14.5	14.3333	NA	NA	NA	NA	4	0.367885	14.0294
Pdhb	22.1667	10.9583	NA	0.833333	NA	NA	NA	NA	NA	13.8333	NA	NA	NA	NA	4	0.750015	18.1156
Pdia4	11.5	19.444	18	NA	18.3333	NA	NA	NA	NA	NA	NA	NA	NA	NA	4	0.145057	17.2773
Pdrg1	20	NA	NA	NA	NA	NA	19.944	17	20.3333	NA	NA	NA	NA	NA	4	0.0107167	19.3517
Peg3	NA	NA	NA	4.83333	NA	NA	2.41667	NA	6.83333	4.25	NA	NA	NA	NA	4	0.0249293	4.57971
Pex3	NA	NA	NA	NA	NA	NA	6.83333	7.66667	NA	NA	8.5	8.16667	NA	NA	4	0.00133959	7.79303
Pgd	NA	22	NA	23.1667	NA	NA	NA	2.66667	NA	NA	NA	12	NA	NA	4	0.766204	23.8252
Pgm2	19.1667	10.1667	12	NA	NA	NA	16.6667	NA	NA	NA	NA	NA	NA	NA	4	0.210938	14.4394
Pgrmc1	23.3333	NA	1.5	18.5	NA	NA	NA	NA	NA	5.33333	NA	NA	NA	NA	4	0.367885	0.348399
Phf20	NA	NA	NA	NA	NA	NA	11.9167	NA	NA	21	16	NA	13.3333	NA	4	0.216851	15.1695
Phldb1	NA	NA	NA	9.16667	NA	13	10.3333	NA	NA	9.83333	NA	NA	NA	NA	4	0.0162988	10.5508
Pitpnm1	8.16667	NA	NA	NA	NA	NA	15.25	NA	9	5.83333	NA	NA	NA	NA	4	0.241612	9.06518
Pja1	22.1667	NA	21.6667	NA	NA	3.33333	3.66667	NA	NA	NA	NA	NA	NA	NA	4	0.0625	0.710373
Pkp2	NA	NA	NA	NA	NA	1.16667	NA	23.75	NA	13.3333	NA	16.7232	NA	NA	4	0.479455	20.2027
Pla2g7	22.3333	NA	NA	6.33333	NA	NA	16.5	NA	NA	3.66667	NA	NA	NA	NA	4	0.744565	1.66001
Pld1	NA	1.91667	2.83333	13.1667	NA	8.91667	NA	NA	NA	NA	NA	NA	NA	NA	4	0.411987	6.07556
Pmvk	NA	21.3333	NA	NA	NA	NA	19	23.6667	21.6667	NA	NA	NA	NA	NA	4	0.0294067	21.4249
Pnpla3	NA	NA	NA	NA	NA	NA	NA	20.1667	20.5	20.8333	NA	NA	NA	23.1667	4	0.0078125	21.147
Ppap2b	NA	6.38591	NA	NA	16.8333	NA	NA	22	NA	NA	NA	10.7167	NA	NA	4	0.937569	13.0046
Ppargc1b	NA	NA	NA	NA	7	NA	9	5.83333	7.16667	NA	NA	NA	NA	NA	4	0.00918826	7.24265
Ppm1b	NA	22.75	NA	8.66667	NA	NA	NA	NA	NA	19.3333	NA	NA	13.6667	NA	4	0.776848	16.9449
Ppp1r15b	NA	14.25	NA	6.33333	NA	NA	NA	7.66667	10	NA	NA	NA	NA	NA	4	0.143567	9.33861
Prdx2	NA	NA	NA	7.66667	NA	10.5	0.666667	NA	NA	17	NA	NA	NA	NA	4	0.978567	9.42153
Prkcbp1	NA	NA	NA	NA	9.5	NA	2.83333	NA	NA	NA	15	19.25	NA	NA	4	0.981623	14.6617
Prkcdbp	NA	NA	NA	23.8333	NA	13.5	23.5	NA	NA	NA	20.6667	NA	NA	NA	4	0.319262	21.4843
Prpf4b	NA	NA	NA	NA	NA	NA	NA	7	18.6667	18	NA	18.9585	NA	NA	4	0.494827	18.3128
Psma6	NA	5.25	NA	9.83333	NA	NA	22.8333	14.1667	NA	NA	NA	NA	NA	NA	4	0.914523	8.55638
Psmd4	22.3333	1.44171	17.5	NA	NA	NA	NA	7.66667	NA	NA	NA	NA	NA	NA	4	0.78736	23.5871
Ptdss2	NA	NA	NA	7.16667	NA	NA	3.25	12.3333	NA	16.5	NA	NA	NA	NA	4	0.666309	9.71701
Ptger3	NA	NA	NA	20.8333	NA	17.6667	NA	21.3333	18.5	NA	NA	NA	NA	NA	4	0.014264	19.5864
Ptges3	14.1667	NA	NA	18.5	NA	NA	NA	17.9167	17.5833	NA	NA	NA	NA	NA	4	0.0235447	17.1022
Ptk2	19.8333	NA	NA	15.6667	NA	NA	14.6667	NA	NA	NA	17.0833	NA	NA	NA	4	0.0399078	16.7619
Ptpn1	NA	NA	13.5	NA	NA	NA	16	NA	9.83333	NA	14.3333	NA	NA	NA	4	0.0678543	13.5069
Ptpn2	NA	NA	NA	NA	NA	2.33333	7.66667	6.66667	NA	12.3333	NA	NA	NA	NA	4	0.289352	7.20116
Ptprf	NA	4.09323	NA	NA	NA	NA	22.8333	NA	22.8333	NA	10	NA	NA	NA	4	0.4029	1.80402
Ptprg	NA	NA	NA	5	NA	NA	17.5	NA	NA	NA	20.1667	17.75	NA	NA	4	0.440068	19.1882
Ptprs	NA	NA	4.5	NA	NA	NA	9	15.5	6.83333	NA	NA	NA	NA	NA	4	0.385127	8.1577
Ptprz1	NA	NA	NA	20	NA	10.8333	5.83333	NA	NA	3.33333	NA	NA	NA	NA	4	0.865394	5.26827
Pvrl3	NA	2.58333	NA	2.83333	NA	NA	19.6667	NA	NA	21	NA	NA	NA	NA	4	0.106507	23.552
Qk	NA	NA	NA	14.5	NA	4	5.95703	19.1667	NA	NA	NA	NA	NA	NA	4	0.899218	5.76616
Rab34	5.33333	NA	NA	8.16667	NA	NA	NA	NA	13.5	NA	NA	8.05472	NA	NA	4	0.157602	8.5329
Rasl2-9	21.8333	NA	21.1667	NA	NA	NA	3.33333	NA	2.66667	NA	NA	NA	NA	NA	4	0.0678543	0.25
Rbed1	NA	19.7259	NA	4.33333	NA	NA	NA	8.16667	9.83333	NA	NA	NA	NA	NA	4	0.779899	7.37327
Rbm3	8.16667	NA	8	8.5	NA	NA	NA	NA	NA	NA	NA	19.4167	NA	NA	4	0.43057	8.61704
Rhobtb1	NA	NA	NA	NA	NA	NA	9.66667	NA	NA	NA	18.8333	NA	12.4462	12.5833	4	0.222875	12.9709
Rhobtb2	NA	NA	NA	NA	NA	NA	11	NA	NA	NA	16.6667	18.875	NA	14	4	0.141312	15.1934
Rnf144	NA	NA	NA	NA	NA	NA	3.5	NA	NA	NA	7.66667	NA	21.8333	23.8333	4	0.275124	1.92508
Rpl13a	22.3333	NA	20.1667	NA	NA	NA	21.5	NA	NA	NA	NA	NA	18.6667	NA	4	0.014264	20.6754
Rpn2	4.33333	NA	23.3333	22	NA	NA	21.1667	NA	NA	NA	NA	NA	NA	NA	4	0.106507	23.4421
Rrad	NA	NA	NA	1.66667	NA	23.1667	NA	NA	NA	17.5	NA	NA	0.666667	NA	4	0.157602	23.1602
Rsad2	NA	0.958333	NA	20.8333	NA	NA	2.61108	15	NA	NA	NA	NA	NA	NA	4	0.452944	22.7836
Runx2	NA	NA	9.16667	NA	NA	7.5	NA	NA	NA	14.6667	1.83333	NA	NA	NA	4	0.609559	8.34379
S100a10	NA	0.334696	NA	22.3333	NA	12	21.3333	NA	NA	NA	NA	NA	NA	NA	4	0.542884	21.9751
Sc5d	NA	2.53569	NA	NA	NA	8.16667	17.4167	21.3333	NA	NA	NA	NA	NA	NA	4	0.856332	23.2513
Scarb1	NA	1.87081	NA	NA	NA	NA	18.3333	22	13.1667	NA	NA	NA	NA	NA	4	0.592072	20.2412
Scarb2	NA	12.4167	NA	12.1667	NA	NA	NA	10	10.3333	NA	NA	NA	NA	NA	4	0.004084	11.2294
Scd1	NA	NA	23.4167	NA	NA	NA	NA	21.4436	21.8333	4.59014e-16	NA	NA	NA	NA	4	0.00483432	22.6725
Sdc2	7.66667	1.17647	NA	NA	NA	11.1667	NA	NA	22.5	NA	NA	NA	NA	NA	4	0.58702	4.35914
Serinc1	NA	7	3.33333	NA	NA	NA	6	NA	21.5	NA	NA	NA	NA	NA	4	0.248083	4.06611
Serpine1	3.66667	NA	NA	NA	NA	7.33333	10	NA	NA	9.16667	NA	NA	NA	NA	4	0.0735061	7.6703
Sf1	NA	12.3333	23.8333	NA	NA	NA	13.3333	NA	NA	NA	NA	18.375	NA	NA	4	0.440068	16.0171
Sf3b1	NA	NA	2.16667	NA	NA	NA	5.66667	4.5	NA	12.3333	NA	NA	NA	NA	4	0.304062	5.4921
Sfrs10	NA	0.833333	NA	NA	NA	NA	NA	6.33333	NA	NA	11	16.4167	NA	NA	4	0.935223	8.71797
Sh3bp5	NA	NA	NA	0	NA	2.5	NA	23.1667	NA	5.33333	NA	NA	NA	NA	4	0.0678543	1.67162
Six3	6.66667	NA	NA	20.3333	NA	16.8333	NA	NA	NA	2.33333	NA	NA	NA	NA	4	0.744565	23.1236
Slc11a2	9.66667	21.6741	0.833333	NA	NA	NA	12.9167	NA	NA	NA	NA	NA	NA	NA	4	0.899218	19.1443
Slc16a1	NA	23.5	NA	NA	NA	NA	NA	0.333333	0.833333	NA	23.3333	NA	NA	NA	4	0.000976563	23.9994
Slc22a5	NA	NA	NA	NA	NA	12.6667	12.3333	9.66667	10.8333	NA	NA	NA	NA	NA	4	0.0078125	11.3812
Slc25a17	21.3333	NA	NA	NA	NA	NA	NA	6.16667	21.3333	NA	10.3333	NA	NA	NA	4	0.632234	0.877179
Slc25a25	9.66667	NA	NA	NA	15	NA	NA	NA	NA	14.5	14.3333	NA	NA	NA	4	0.0438957	13.5163
Slc25a30	NA	NA	NA	NA	18.8333	NA	4.12487	NA	14.8333	NA	3.33333	NA	NA	NA	4	0.67196	23.9747
Slc25a5	21.8333	12.5833	NA	NA	NA	18.1667	18.3781	NA	NA	NA	NA	NA	NA	NA	4	0.229007	17.9964
Slc2a1	NA	NA	NA	NA	NA	1.5	NA	NA	NA	NA	14.222	13.7221	15.1667	NA	4	0.472749	14.8008
Slc2a4	NA	NA	NA	NA	NA	12.6667	NA	22	22	16.3333	NA	NA	NA	NA	4	0.235254	18.5914
Slc39a6	4.66667	NA	NA	NA	NA	NA	8.66667	20	NA	NA	NA	8.91667	NA	NA	4	0.620885	7.16613
Slc44a2	NA	NA	NA	NA	NA	NA	4.83333	NA	7.66667	10.1667	NA	NA	9.66667	NA	4	0.0438957	8.15118
Slc6a6	7.33333	NA	NA	6.33333	NA	NA	8.25	NA	NA	NA	8.33333	NA	NA	NA	4	0.00231481	7.56565
Slc7a6	NA	NA	NA	NA	NA	NA	8.16667	0.5	NA	16.1667	12.5	NA	NA	NA	4	0.941476	12.1667
Slc9a3r1	8	14.9937	14	NA	NA	NA	NA	NA	9	NA	NA	NA	NA	NA	4	0.098979	11.4986
Slc9a3r2	NA	NA	NA	10.1667	17	NA	NA	NA	9.16667	NA	17.5	NA	NA	NA	4	0.167449	13.4772
Smad6	NA	NA	NA	NA	NA	17	3.16667	4.83333	5.83333	NA	NA	NA	NA	NA	4	0.609559	4.41209
Smarca2	NA	14.4167	9.66667	NA	17.1667	NA	NA	NA	NA	NA	NA	20.8333	NA	NA	4	0.4029	15.7354
Snta1	NA	NA	NA	18.8333	NA	NA	NA	NA	16.3333	18.3333	NA	NA	12.3333	NA	4	0.0794633	16.6262
Snw1	21.3333	NA	NA	NA	16	NA	NA	NA	NA	11.1667	NA	17.2249	NA	NA	4	0.304062	16.5422
Snx4	22.6667	NA	NA	NA	NA	NA	12.5	NA	NA	19	NA	7.83333	NA	NA	4	0.865394	16.3474
Sox12	NA	NA	NA	NA	NA	NA	13.8333	NA	NA	9.16667	1.83333	NA	NA	12.5	4	0.5	10.8333
Sox4	NA	NA	NA	NA	NA	NA	3.29497	NA	0.166667	23.2076	NA	23.3333	NA	NA	4	0.0197592	0.445762
Sp3	17.5	2.33333	1.33333	NA	NA	NA	NA	NA	NA	NA	6.5	NA	NA	NA	4	0.632234	2.09582
Spata13	NA	4	NA	NA	NA	4.83333	1.83333	21.5	NA	NA	NA	NA	NA	NA	4	0.114112	2.26585
Spin1	NA	NA	NA	21.3333	NA	NA	13.3333	NA	9.5	17.6667	NA	NA	NA	NA	4	0.479455	15.4979
Spon2	NA	NA	NA	NA	NA	NA	NA	NA	1.5	0.5	NA	NA	22.6667	22.3333	4	0.00918826	23.745
Sppl3	NA	NA	NA	1.83333	NA	2.83333	8.83333	NA	NA	NA	5.66667	NA	NA	NA	4	0.0992477	4.67729
Srrm1	8.16667	NA	NA	4.33333	NA	NA	6.25	NA	NA	23.1667	NA	NA	NA	NA	4	0.210937	4.83587
St3gal5	NA	13.3757	NA	NA	NA	NA	4.66667	10.3333	NA	NA	NA	6.86555	NA	NA	4	0.191133	8.73316
St5	NA	22.9437	NA	NA	NA	NA	2.33333	NA	NA	NA	NA	NA	2	0	4	0.011269	0.825331
St6gal1	NA	5.21202	NA	20	NA	3.16667	NA	NA	NA	NA	8.66667	NA	NA	NA	4	0.58702	4.36444
St8sia4	12.6667	NA	NA	NA	NA	NA	21.3333	17	NA	8.5	NA	NA	NA	NA	4	0.609559	14.821
Stat3	8.33333	NA	NA	0	NA	13.5	NA	NA	NA	NA	NA	NA	7.83333	NA	4	0.700195	8.39554
Stk24	NA	NA	NA	21.3333	NA	NA	NA	NA	6.83333	3.16667	NA	NA	23.6667	NA	4	0.248083	1.59225
Stmn2	0.333333	NA	NA	NA	NA	17.3333	NA	NA	NA	NA	9.16667	NA	0.5	NA	4	0.914523	23.676
Stx5a	10.1667	NA	21.5	NA	NA	NA	NA	NA	NA	13.8333	12.5	NA	NA	NA	4	0.421207	13.37
Stx6	3.16667	NA	NA	NA	NA	NA	4.16667	21.1667	NA	8.33333	NA	NA	NA	NA	4	0.4029	3.5766
Styx	NA	NA	NA	NA	NA	NA	10.8333	16.8333	NA	10.3333	10.3333	NA	NA	NA	4	0.0794633	11.7609
Syncrip	NA	NA	NA	NA	NA	NA	6	6.5	3.83333	20.8333	NA	NA	NA	NA	4	0.26137	4.18038
Tardbp	NA	NA	NA	17.8333	NA	NA	0	18.3333	17.8333	NA	NA	NA	NA	NA	4	0.0678543	19.2311
Tars	NA	23.3622	NA	21.1667	NA	NA	18.6667	NA	NA	13.6667	NA	NA	NA	NA	4	0.26372	19.5848
Tbc1d15	23.1667	NA	NA	NA	NA	5.5	7.5	7.33333	NA	NA	NA	NA	NA	NA	4	0.167449	5.45065
Tcap	NA	NA	NA	NA	NA	13.3333	NA	NA	NA	13.3333	NA	NA	8.33333	9	4	0.036169	11.0051
Tex261	NA	NA	NA	12	NA	16.5	19.8333	17.8333	NA	NA	NA	NA	NA	NA	4	0.13908	16.737
Thbd	NA	NA	18.3333	20.6667	16.1667	NA	NA	NA	NA	NA	NA	20.5833	NA	NA	4	0.0263672	18.9743
Timp4	NA	NA	NA	NA	NA	NA	NA	14.6667	NA	14.4167	0.5	23.3333	NA	NA	4	0.296646	19.1695
Tle4	4.66667	NA	NA	NA	NA	8.33333	6.83333	NA	NA	NA	NA	NA	NA	10	4	0.0438957	7.47371
Tloc1	NA	NA	1.5	NA	NA	NA	11	NA	NA	2.5	NA	21.9167	NA	NA	4	0.643595	1.63234
Tm7sf3	NA	3.83333	5.83333	10.8333	NA	NA	6.83333	NA	NA	NA	NA	NA	NA	NA	4	0.0992477	6.71311
Tmem86a	NA	NA	NA	NA	NA	NA	5.5	NA	NA	NA	NA	8	6.66667	7.66667	4	0.00452112	6.96312
Tomm20	NA	NA	7.66667	10.6667	NA	NA	NA	NA	NA	14.8333	3.83333	NA	NA	NA	4	0.385127	9.18729
Top1	17.5	NA	16	15.3333	NA	NA	NA	18.5	NA	NA	NA	NA	NA	NA	4	0.00918826	16.8305
Tpd52l2	NA	NA	NA	NA	NA	NA	16.75	NA	NA	11.3333	15.3333	18.5624	NA	NA	4	0.109313	15.6346
Trib2	NA	NA	NA	NA	NA	NA	12.1667	NA	NA	17.6667	14.8333	21.3777	NA	NA	4	0.226127	16.3945
Trim2	NA	22.8889	NA	NA	NA	NA	6.86669	NA	1.83333	0.833245	NA	NA	NA	NA	4	0.146915	1.8497
Trp53bp1	23.1667	NA	NA	NA	NA	6	NA	2.5	NA	NA	NA	19.4583	NA	NA	4	0.338964	0.815302
Trub2	NA	NA	NA	NA	NA	NA	7.5	NA	4.66667	NA	NA	9.4446	7.83333	NA	4	0.0315607	7.39301
Tshr	NA	NA	NA	23.8333	NA	NA	NA	0.166667	0.833333	0.666667	NA	NA	NA	NA	4	0.000289352	0.375134
Tspan6	NA	NA	NA	NA	NA	4.66667	0	NA	NA	5	NA	NA	23.3333	NA	4	0.0526513	2.25438
Tuba1a	21.5	NA	NA	21.6667	NA	NA	NA	NA	22	1.33333	NA	NA	NA	NA	4	0.0162988	22.5726
Txnrd1	NA	NA	20.5	18.6667	NA	3.66667	NA	NA	NA	NA	14	NA	NA	NA	4	0.722533	19.2375
Tysnd1	NA	NA	NA	5.5	NA	NA	19	NA	20.6667	4	NA	NA	NA	NA	4	0.334961	0.312184
Ubap2l	8.66667	3.22487	NA	7.16667	NA	2.5	NA	NA	NA	NA	NA	NA	NA	NA	4	0.0678543	5.3674
Ube2g1	NA	NA	NA	NA	NA	NA	10.25	10	14.5	14.5	NA	NA	NA	NA	4	0.0263672	12.3132
Ubxd5	4.33333	NA	NA	19	NA	14.1667	0.333333	NA	NA	NA	NA	NA	NA	NA	4	0.78736	21.9049
Ugp2	9.83333	10.0032	NA	NA	NA	NA	NA	NA	19.5	11.8333	NA	NA	NA	NA	4	0.26137	11.7437
Uqcrc2	20.8333	NA	NA	NA	18.1667	20.6667	NA	NA	NA	15.5	NA	NA	NA	NA	4	0.0438957	18.8583
Usp10	NA	16.0833	NA	NA	NA	NA	13.1667	18.8333	19.3333	NA	NA	NA	NA	NA	4	0.0678543	16.9456
Usp14	NA	NA	NA	23.1667	NA	NA	19.8333	NA	0.333333	15.8333	NA	NA	NA	NA	4	0.177698	21.0379
Usp3	NA	NA	NA	1.5	NA	NA	NA	NA	NA	11	4.33333	19.5833	NA	NA	4	0.921735	2.59463
Vcam1	NA	NA	NA	NA	NA	6	13.3333	NA	13.8333	NA	NA	NA	11.6667	NA	4	0.13908	11.6178
Vcl	16.3333	NA	22	NA	NA	NA	NA	0	NA	19.8333	NA	NA	NA	NA	4	0.130391	20.6479
Wbp5	22.5	NA	2.83333	NA	NA	6.66667	1.16667	NA	NA	NA	NA	NA	NA	NA	4	0.157602	2.19236
Wdr1	11.6667	NA	NA	2	NA	NA	23.8333	NA	NA	2.66667	NA	NA	NA	NA	4	0.479455	2.39768
Xdh	NA	14.25	NA	NA	NA	NA	19.6667	15.5	NA	NA	NA	NA	NA	13.3333	4	0.0735061	15.5332
Ywhaz	NA	0.5	NA	4.83333	NA	3.66667	NA	3.66667	NA	NA	NA	NA	NA	NA	4	0.0235447	3.20939
Zeb2	NA	NA	NA	NA	NA	NA	5.66667	NA	21.5	23.8333	17.3333	NA	NA	NA	4	0.542706	22.6271
Zfand6	NA	NA	NA	20.8333	NA	NA	4.91667	4.5	NA	14.1667	NA	NA	NA	NA	4	0.856332	3.39521
Zfp185	NA	NA	4.83333	9.16667	NA	NA	0.333333	NA	20.0833	NA	NA	NA	NA	NA	4	0.643595	2.5748
Zfp36l1	NA	21.9518	21.1667	21.5	NA	NA	NA	21.1667	NA	NA	NA	NA	NA	NA	4	0.000140052	21.446
Zfp703	NA	NA	NA	6.33333	NA	16	9	NA	8.5	NA	NA	NA	NA	NA	4	0.26137	9.29386
Zfr	NA	20.7745	NA	NA	NA	NA	15.3333	NA	20.5	NA	16.1667	NA	NA	NA	4	0.0466113	18.2012
Zmym6	NA	21.9991	NA	18.6667	NA	NA	3.5	NA	NA	13.3333	NA	NA	NA	NA	4	0.78736	20.2955
0610005C13Rik	NA	9.81555	NA	NA	NA	NA	16	NA	NA	NA	3	NA	NA	NA	3	0.859375	9.92674
1110007M04Rik	NA	16.25	NA	17.1667	NA	NA	NA	NA	NA	16.6667	NA	NA	NA	NA	3	0.00437661	16.6944
1110008P14Rik	NA	NA	NA	23.6667	NA	NA	21.6667	NA	NA	21.9167	NA	NA	NA	NA	3	0.0208333	22.4112
1110018M03Rik	NA	NA	NA	NA	17.6667	NA	NA	NA	NA	21.6667	4.33333	NA	NA	NA	3	0.592593	22.0078
1110031B06Rik	NA	NA	22	NA	NA	NA	NA	3.83333	NA	2.66667	NA	NA	NA	NA	3	0.177228	1.62975
1110038D17Rik	NA	22.6667	NA	20.1667	NA	NA	NA	NA	NA	NA	NA	NA	12.3333	NA	3	0.556134	19.3798
1110049F12Rik	NA	0.541667	NA	NA	NA	11.5	8.33333	NA	NA	NA	NA	NA	NA	NA	3	0.625443	7.85288
1190002N15Rik	NA	15.1877	NA	NA	NA	NA	17	14.0833	NA	NA	NA	NA	NA	NA	3	0.044307	15.4178
1190005P17Rik	NA	NA	NA	21.3333	NA	1	16.1667	NA	NA	NA	NA	NA	NA	NA	3	0.406395	20.9989
1200006F02Rik	NA	17.0833	NA	NA	NA	NA	15.6667	NA	NA	NA	NA	NA	12.6667	NA	3	0.101599	15.1706
1200009O22Rik	NA	NA	NA	NA	NA	NA	1.83333	NA	NA	2	NA	NA	0.833333	NA	3	0.00708912	1.55658
1200013P24Rik	NA	NA	NA	NA	NA	NA	14.1667	NA	12.5	14.8333	NA	NA	NA	NA	3	0.0283565	13.8385
1200016E24Rik	NA	NA	20.8333	NA	NA	NA	14.25	NA	NA	NA	NA	NA	14.5	NA	3	0.225731	16.2315
1500003O03Rik	NA	14.9007	NA	20.3333	NA	NA	16.5	NA	NA	NA	NA	NA	NA	NA	3	0.153718	17.1737
1500004A08Rik	NA	NA	NA	NA	7	NA	8.16667	NA	NA	NA	NA	10.4447	NA	NA	3	0.0618005	8.52402
1500034J01Rik	NA	NA	NA	21.1667	NA	NA	11.1667	NA	NA	NA	NA	17.2472	NA	NA	3	0.520833	16.8797
1700081L11Rik	NA	NA	NA	NA	NA	NA	7.16667	NA	7.5	NA	10.3333	NA	NA	NA	3	0.052228	8.30991
2010315L10Rik	NA	NA	NA	7.83333	NA	NA	NA	NA	8.83333	5.16667	NA	NA	NA	NA	3	0.0700231	7.29998
2310001A20Rik	NA	NA	NA	8.83333	NA	NA	11.1667	NA	8.83333	NA	NA	NA	NA	NA	3	0.0283565	9.60002
2310028O11Rik	21	NA	NA	21.3333	NA	NA	NA	NA	NA	15	NA	NA	NA	NA	3	0.208912	19.3617
2310035K24Rik	NA	NA	NA	NA	NA	NA	NA	NA	9.33333	0.833333	19	NA	NA	NA	3	0.956597	23.1457
2310036O22Rik	22.6667	NA	21	NA	NA	NA	22	NA	NA	NA	NA	NA	NA	NA	3	0.0144676	21.8898
2310037I24Rik	NA	NA	NA	10.5	NA	NA	8.5	NA	NA	13.3333	NA	NA	NA	NA	3	0.121672	10.7572
2310076L09Rik	NA	NA	NA	NA	6.33333	NA	2	7.66667	NA	NA	NA	NA	NA	NA	3	0.167245	5.4377
2410002F23Rik	NA	NA	NA	22.5	NA	6.33333	NA	NA	NA	NA	NA	11.1667	NA	NA	3	0.826389	6.6364
2410022L05Rik	22.6667	NA	NA	10.1667	NA	NA	21.3333	NA	NA	NA	NA	NA	NA	NA	3	0.808594	21.8284
2410166I05Rik	22.3333	NA	NA	NA	NA	NA	8.5	16	NA	NA	NA	NA	NA	NA	3	0.926649	16.5178
2510002D24Rik	NA	3.08333	NA	NA	NA	16.1667	NA	NA	NA	19	NA	NA	NA	NA	3	0.620696	19.5581
2600011C06Rik	8.66667	17.1667	NA	NA	NA	NA	NA	NA	NA	21.7235	NA	NA	NA	NA	3	0.864654	17.8435
2610101N10Rik	8.5	NA	NA	9	NA	5	NA	NA	NA	NA	NA	NA	NA	NA	3	0.0833333	7.54661
2610200G18Rik	NA	12.6667	NA	NA	NA	NA	14.1667	NA	NA	NA	NA	6.52799	NA	NA	3	0.303903	11.4605
2700059D21Rik	20.5	NA	NA	17.5	NA	NA	NA	NA	14.3333	NA	NA	NA	NA	NA	3	0.198061	17.4516
2900002H16Rik	NA	NA	NA	NA	NA	NA	NA	NA	NA	15.8333	15.3333	17.25	NA	NA	3	0.0191334	16.1357
2900097C17Rik	NA	3.5	NA	NA	NA	NA	6	6.33333	NA	NA	NA	NA	NA	NA	3	0.0418113	5.29392
3300001P08Rik	NA	NA	NA	NA	NA	NA	NA	9.5	NA	NA	NA	19	17	NA	3	0.470052	15.9368
3732412D22Rik	NA	NA	NA	NA	NA	9.83333	NA	18.75	NA	NA	6.16667	NA	NA	NA	3	0.8176	9.41587
4631427C17Rik	NA	NA	NA	NA	NA	NA	0.5	NA	20.5	7	NA	NA	NA	NA	3	0.574219	0.848845
4833439L19Rik	NA	17.1106	NA	NA	NA	NA	10.6696	NA	NA	21	NA	NA	NA	NA	3	0.555823	16.7267
4921506J03Rik	NA	2.75	NA	NA	8.83333	NA	NA	NA	20.6667	NA	NA	NA	NA	NA	3	0.770399	2.75
4930453N24Rik	NA	NA	NA	NA	NA	4.33333	NA	NA	NA	11.3333	NA	19.4167	NA	NA	3	0.986871	9.56494
4930521E07Rik	NA	NA	NA	NA	NA	NA	1.66667	NA	NA	NA	15.5	NA	10.6667	NA	3	0.926649	12.1707
4932415G12Rik	NA	NA	NA	NA	NA	NA	4.5	NA	NA	NA	6.33333	7.41405	NA	NA	3	0.0442274	6.08873
4932442K08Rik	NA	NA	NA	NA	NA	NA	17.1667	NA	NA	9.5	NA	NA	11.8333	NA	3	0.306134	12.6107
5330431N19Rik	20.6667	NA	NA	NA	NA	NA	22.8333	NA	NA	5.16667	NA	NA	NA	NA	3	0.376302	23.8096
5730449L18Rik	NA	22.5	NA	20.8333	NA	NA	21.5	NA	NA	NA	NA	NA	NA	NA	3	0.0144676	21.6102
5730470L24Rik	NA	NA	NA	NA	NA	NA	21.4167	NA	22.8333	NA	11.3333	NA	NA	NA	3	0.688802	20.9893
6430548M08Rik	NA	NA	NA	NA	NA	NA	9.11247	NA	NA	4.33333	NA	13.1667	NA	NA	3	0.406395	8.95077
9130213B05Rik	NA	NA	NA	21.8333	NA	NA	16.5	22.6667	NA	NA	NA	NA	NA	NA	3	0.198061	20.5222
9130404D08Rik	NA	NA	NA	1.5	NA	NA	8.83333	NA	3.5	NA	NA	NA	NA	NA	3	0.280093	4.39136
A130040M12Rik	NA	NA	NA	NA	NA	NA	15.5	12.3333	7.33333	NA	NA	NA	NA	NA	3	0.347367	11.8839
A430005L14Rik	21.3333	NA	NA	NA	NA	NA	18.5	18.3333	NA	NA	NA	NA	NA	NA	3	0.046875	19.367
A630007B06Rik	NA	NA	1.16667	NA	NA	6	NA	NA	NA	7.16667	NA	NA	NA	NA	3	0.1875	4.92306
A830036E02Rik	13.3333	NA	NA	22.5	NA	NA	NA	NA	NA	NA	NA	7.79167	NA	NA	3	0.973931	10.6883
A930008G19Rik	NA	NA	NA	NA	23.5	NA	9	NA	NA	NA	16.1667	NA	NA	NA	3	0.964844	16.0168
AA407659	NA	NA	NA	23.5	NA	23	NA	NA	NA	NA	NA	20.8333	NA	NA	3	0.037037	22.4556
Aak1	NA	NA	NA	NA	NA	NA	NA	16.3333	NA	NA	13.5	16.875	NA	NA	3	0.0593262	15.5944
Abca7	NA	NA	NA	NA	NA	NA	5.83333	NA	NA	NA	16.5	20.8333	NA	NA	3	0.888889	19.7962
Abcc1	NA	NA	NA	NA	NA	NA	10	NA	19.5	13.1667	NA	NA	NA	NA	3	0.470052	13.7839
Abcd3	20.5	NA	NA	9.33333	NA	NA	NA	10.8333	NA	NA	NA	NA	NA	NA	3	0.64945	11.4869
Abce1	NA	NA	NA	NA	NA	0.666667	14.8333	NA	18.5	NA	NA	NA	NA	NA	3	0.503617	18.9471
Abhd5	NA	21	NA	8.33333	NA	NA	NA	8.66667	NA	NA	NA	NA	NA	NA	3	0.708912	8.00747
Abhd8	NA	NA	NA	NA	19.3333	16.6667	15.1667	NA	NA	NA	NA	NA	NA	NA	3	0.0904225	17.0349
Acaa1a	23.6667	NA	13.5	9.16667	NA	NA	NA	NA	NA	NA	NA	NA	NA	NA	3	0.926649	10.8538
Acad11	NA	NA	NA	NA	NA	NA	15.6667	12	13	NA	NA	NA	NA	NA	3	0.0700231	13.5334
Acbd3	NA	NA	NA	NA	NA	NA	NA	NA	NA	2.5	19.5	17.8333	NA	NA	3	0.391204	20.7168
Acot2	NA	NA	NA	NA	NA	NA	NA	11	NA	0.333333	21.1667	NA	NA	NA	3	0.888889	22.4506
Acss1	NA	NA	NA	NA	9.66667	NA	NA	NA	NA	18.3333	10.3333	NA	NA	NA	3	0.391204	12
Adcy6	NA	10	NA	5.83333	NA	NA	NA	12.5	NA	NA	NA	NA	NA	NA	3	0.231481	9.53107
Adrb3	NA	NA	NA	0.999522	NA	17.3333	NA	3.16667	NA	NA	NA	NA	NA	NA	3	0.503617	0.0290598
Aff1	NA	NA	NA	NA	NA	NA	8.5	16	NA	9	NA	NA	NA	NA	3	0.292969	10.7161
Agl	NA	8.91667	NA	NA	NA	NA	17.3333	NA	NA	18.3333	NA	NA	NA	NA	3	0.461842	15.8852
Agpat3	NA	NA	NA	3.33333	NA	NA	NA	NA	NA	NA	NA	NA	3.33333	4.66667	3	0.00925926	3.77575
Agpat5	NA	NA	NA	15	NA	NA	22	NA	21.8333	NA	NA	NA	NA	NA	3	0.255208	19.9921
Agtrl1	NA	NA	NA	NA	NA	NA	2.16667	NA	NA	4.16667	NA	NA	NA	2.33333	3	0.0208333	2.88291
AI467657	NA	NA	15.1667	NA	NA	NA	NA	18	NA	20.1667	NA	NA	NA	NA	3	0.130208	17.7955
AI506816	7.83333	NA	15.6667	NA	NA	NA	10	NA	NA	NA	NA	NA	NA	NA	3	0.319589	10.8914
AI788669	NA	NA	NA	NA	NA	NA	11.1667	9.66667	NA	NA	20.1667	NA	NA	NA	3	0.574219	12.1619
Akp2	NA	16.2138	14	NA	NA	NA	NA	NA	NA	15.3333	NA	NA	NA	NA	3	0.0255266	15.1845
Akr1b7	NA	NA	23.6667	8.33333	NA	17.3333	NA	NA	NA	NA	NA	NA	NA	NA	3	0.984375	20.9708
Ammecr1l	8.33333	NA	NA	7	NA	NA	NA	NA	NA	18.8333	NA	NA	NA	NA	3	0.729311	8.48616
Anapc2	NA	2.07091	NA	8.66667	NA	NA	NA	4.33333	NA	NA	NA	NA	NA	NA	3	0.226583	4.91895
Angptl7	NA	NA	NA	NA	16.8333	NA	NA	NA	NA	NA	NA	NA	14	14.3333	3	0.0418113	15.0394
Ank3	NA	8.33333	0.333333	NA	NA	NA	6.16667	NA	NA	NA	NA	NA	NA	NA	3	0.333333	5.25
Ankrd10	NA	NA	NA	NA	NA	NA	NA	NA	NA	NA	8.66667	18.6147	13.6667	NA	3	0.515438	13.6577
Ankrd47	NA	NA	NA	NA	NA	16.3333	23.6667	NA	NA	15.5	NA	NA	NA	NA	3	0.347367	17.9248
Ankrd6	NA	NA	NA	NA	NA	NA	10.6667	NA	NA	15.6667	NA	17.5269	NA	NA	3	0.245119	14.7944
Anp32e	10.6667	20.5833	NA	NA	NA	NA	NA	18.6667	NA	NA	NA	NA	NA	NA	3	0.512189	17.625
Anxa4	NA	NA	4.66667	NA	NA	NA	6.16667	NA	22.6667	NA	NA	NA	NA	NA	3	0.292969	3.48067
Anxa5	NA	NA	NA	NA	NA	3	2	NA	NA	NA	NA	NA	0.666667	NA	3	0.0283565	1.89065
Anxa7	NA	NA	NA	20	NA	NA	10.1667	NA	5.66667	NA	NA	NA	NA	NA	3	0.947483	7.79106
Aof2	NA	NA	NA	NA	NA	17.6667	5.16667	NA	NA	7.66667	NA	NA	NA	NA	3	0.808594	7.22071
Ap2a2	8.16667	22.6234	22.8333	NA	NA	NA	NA	NA	NA	NA	NA	NA	NA	NA	3	0.474341	0.533369
Ap2m1	NA	NA	NA	5.83333	18.1667	NA	NA	NA	NA	4.5	NA	NA	NA	NA	3	0.708912	4.20269
Ap3m1	NA	12.3958	NA	NA	NA	NA	NA	NA	21.1125	10.3333	NA	NA	NA	NA	3	0.605155	13.1573
Ap3s2	20.6667	NA	NA	NA	NA	NA	NA	NA	NA	17.3333	NA	NA	8.83333	NA	3	0.729311	17.2325
Apcdd1	NA	NA	NA	NA	NA	NA	11.7107	NA	NA	9	NA	11.026	NA	NA	3	0.0382714	10.5883
Apod	20.5	NA	NA	22.5	NA	NA	15.5	NA	NA	NA	NA	NA	NA	NA	3	0.255208	19.6755
Aqp8	NA	23.2787	NA	19.8333	NA	20.1667	NA	NA	NA	NA	NA	NA	NA	NA	3	0.0618265	21.0619
Arfip2	NA	NA	NA	NA	NA	17.5	13.6667	12.3333	NA	NA	NA	NA	NA	NA	3	0.139034	14.4295
Arhgap29	NA	NA	NA	20.8333	NA	NA	NA	NA	NA	NA	NA	0.833333	22.1667	NA	3	0.0833333	22.5895
Arl2bp	NA	3.49245	NA	3.66667	NA	NA	7.5	NA	NA	NA	NA	NA	NA	NA	3	0.0836483	4.83075
Arl4a	18.3333	NA	NA	NA	NA	NA	NA	NA	5.16667	22.5	NA	NA	NA	NA	3	0.611256	22.7895
Arl6	22.6667	NA	NA	NA	NA	NA	NA	NA	2	7.83333	NA	NA	NA	NA	3	0.437645	2.52443
Arl8b	7.16667	NA	NA	NA	NA	6	NA	NA	NA	NA	NA	NA	12.3333	NA	3	0.208912	8.31946
Armcx5	NA	NA	NA	NA	NA	NA	4.16667	NA	NA	7.66667	NA	8.16667	NA	NA	3	0.0833333	6.71327
Arpc5l	NA	NA	NA	18.3333	NA	NA	15	21.1667	NA	NA	NA	NA	NA	NA	3	0.198061	18.1882
Ars2	NA	NA	20.3333	NA	NA	NA	NA	NA	NA	1	NA	19.5	NA	NA	3	0.157552	21.4884
Art3	NA	NA	NA	13.5	NA	NA	14.3333	NA	NA	15.1667	NA	NA	NA	NA	3	0.0144676	14.3333
Asnsd1	21.6667	NA	NA	NA	NA	7.83333	20.5	NA	NA	NA	NA	NA	NA	NA	3	0.668981	22.239
Asph	NA	NA	NA	NA	20.5	NA	15.5	NA	20.1667	NA	NA	NA	NA	NA	3	0.130208	18.8312
Atad3a	NA	NA	NA	NA	NA	NA	13.3311	8.55569	NA	12	NA	NA	NA	NA	3	0.118772	11.3456
Atg5	21.8333	0	4.5	NA	NA	NA	NA	NA	NA	NA	NA	NA	NA	NA	3	0.231481	0.656782
Atg7	NA	NA	NA	9.33333	NA	NA	7.83333	NA	NA	15	NA	NA	NA	NA	3	0.267506	10.4644
Atp1a1	NA	14.1351	17.8333	NA	NA	NA	NA	NA	NA	8.5	NA	NA	NA	NA	3	0.453704	13.7422
Atp6ap2	NA	NA	NA	16.1667	NA	NA	NA	15.3333	NA	5.83333	NA	NA	NA	NA	3	0.556134	14.1101
Atp6v0a2	NA	16.0137	NA	NA	NA	NA	9.33333	6	NA	NA	NA	NA	NA	NA	3	0.522261	9.8977
Atp6v1c1	NA	NA	NA	NA	NA	NA	NA	7.83333	18.8333	2.33333	NA	NA	NA	NA	3	0.859375	2.6775
Atp6v1f	18.6667	19.9234	17.1667	NA	NA	NA	NA	NA	NA	NA	NA	NA	NA	NA	3	0.0395824	18.5874
Atxn10	2.5	NA	3.16667	NA	NA	NA	NA	NA	NA	19.5	NA	NA	NA	NA	3	0.306134	0.856236
AU024582	8	NA	NA	21.8333	NA	NA	16.5	NA	NA	NA	NA	NA	NA	NA	3	0.926649	17.7482
Azin1	NA	NA	7.66667	NA	NA	NA	NA	NA	19.1667	NA	NA	16.8333	NA	NA	3	0.688802	16.4742
B230342M21Rik	NA	NA	NA	NA	NA	NA	4.83333	NA	8.33333	NA	15.1667	NA	NA	NA	3	0.556134	8.83236
B2m	NA	NA	NA	0.333333	NA	NA	NA	4.5	NA	6.66667	NA	NA	NA	NA	3	0.208912	3.9249
B3galt2	NA	NA	NA	3.66667	NA	NA	NA	23.3333	4.16667	NA	NA	NA	NA	NA	3	0.121672	2.47898
B3gat3	NA	23.9305	NA	NA	NA	18.5	NA	NA	NA	22.1667	NA	NA	NA	NA	3	0.153598	21.593
B3gnt2	NA	NA	NA	17.8333	NA	19.8333	7.91667	NA	NA	NA	NA	NA	NA	NA	3	0.73962	17.7624
B4galt1	NA	NA	NA	NA	NA	4.16667	NA	6.83333	12.3333	NA	NA	NA	NA	NA	3	0.347367	7.52778
Bace1	NA	NA	NA	NA	NA	NA	NA	NA	NA	4.16667	8	NA	8.16667	NA	3	0.0833333	6.83324
Bag2	NA	NA	NA	18.4167	NA	17.1667	18.3333	NA	NA	NA	NA	NA	NA	NA	3	0.00813802	17.9737
Baiap2	NA	NA	NA	NA	NA	20.3333	16.1667	NA	NA	NA	NA	18.9411	NA	NA	3	0.0904225	18.5048
Bat5	NA	8.66667	NA	NA	NA	NA	NA	9.33333	NA	NA	NA	8.33333	NA	NA	3	0.00520833	8.77746
BC004044	NA	15.6667	NA	NA	23.6667	NA	18	NA	NA	NA	NA	NA	NA	NA	3	0.333333	18.8333
BC026657	NA	NA	NA	NA	NA	NA	17.8333	23.5	NA	NA	20.8333	NA	NA	NA	3	0.167245	20.734
BC026782	NA	NA	NA	7.33333	NA	18	NA	NA	NA	15.3333	NA	NA	NA	NA	3	0.592593	14.6667
Bcar3	NA	NA	NA	NA	NA	NA	11	NA	6.33333	NA	20	NA	NA	NA	3	0.914931	9.65872
Bcl2l11	NA	NA	NA	NA	NA	NA	7.16667	NA	NA	NA	14.1667	22.6667	NA	NA	3	0.996094	10.6667
Bcl2l13	NA	NA	NA	7.16667	NA	NA	NA	6.83333	NA	13.8333	NA	NA	NA	NA	3	0.255208	8.91476
Bfar	NA	NA	NA	NA	NA	NA	NA	10.25	12.5	NA	NA	6.66667	NA	NA	3	0.177228	9.85588
Birc4	NA	NA	NA	6	NA	NA	8.25	NA	NA	23.25	NA	NA	NA	NA	3	0.421875	5.02892
Bnip3	NA	11.9821	NA	NA	NA	NA	NA	12.6667	12.8333	NA	NA	NA	NA	NA	3	0.00377436	12.4944
Bphl	NA	3.08333	2.66667	NA	NA	NA	3.5	NA	NA	NA	NA	NA	NA	NA	3	0.0036169	3.08333
Brap	NA	NA	NA	4.16667	NA	NA	11.25	NA	NA	NA	NA	NA	NA	11.5	3	0.280093	9.41615
Btd	NA	0.833333	23	NA	NA	NA	23.6667	NA	NA	NA	NA	NA	NA	NA	3	0.0175058	23.8317
Btg1	19	23.1259	NA	NA	NA	NA	11.0833	NA	NA	NA	NA	NA	NA	NA	3	0.755288	19.0204
C130006E23	NA	NA	NA	NA	NA	NA	NA	23.5	NA	2	NA	22.6115	NA	NA	3	0.0598028	0.0190307
C1d	NA	NA	3.16667	NA	NA	NA	NA	4.83333	NA	17.8333	NA	NA	NA	NA	3	0.630208	2.4381
C1qa	NA	22.8333	NA	0.666667	NA	NA	NA	NA	NA	NA	NA	NA	NA	13.5	3	0.64945	22.2217
C1r	NA	22.3333	NA	19	NA	NA	11.5	NA	NA	NA	NA	NA	NA	NA	3	0.611256	18.524
C3	21.5	NA	23.5	NA	NA	2.5	NA	NA	NA	NA	NA	NA	NA	NA	3	0.130208	23.8068
C530043G21Rik	NA	NA	NA	NA	NA	NA	6.16667	7.83333	19.6667	NA	NA	NA	NA	NA	3	0.770399	6.32185
C77137	4.33333	NA	NA	NA	NA	16.3333	NA	NA	NA	19.6667	NA	NA	NA	NA	3	0.75	19.6667
Cacybp	NA	NA	NA	19.3333	NA	NA	NA	18.8333	18.1667	NA	NA	NA	NA	NA	3	0.00708912	18.778
Cadm1	10	NA	NA	NA	NA	NA	6.66667	NA	NA	4.25	NA	NA	NA	NA	3	0.172201	6.93871
Calm1	NA	19	17	NA	NA	NA	NA	NA	NA	2.79392	NA	NA	NA	NA	3	0.499588	20.0327
Capg	NA	NA	9.5	5.16667	NA	NA	3.33333	NA	NA	NA	NA	NA	NA	NA	3	0.198061	5.89301
Capn10	7.33333	NA	NA	NA	NA	NA	16.6667	NA	8.16667	NA	NA	NA	NA	NA	3	0.453704	9.69154
Car14	NA	23.724	9.83333	NA	NA	NA	NA	NA	NA	NA	NA	NA	12.8333	NA	3	0.869436	10.8783
Car2	22.5	22.3333	0.5	NA	NA	NA	NA	NA	NA	NA	NA	NA	NA	NA	3	0.0244502	23.1034
Casp3	NA	NA	NA	NA	NA	NA	23.8333	20.1667	20.8333	NA	NA	NA	NA	NA	3	0.0700231	21.5806
Casp6	NA	5.86475	3	NA	NA	NA	2.66667	NA	NA	NA	NA	NA	NA	NA	3	0.0532694	3.8196
Casp7	NA	NA	NA	9.33333	NA	NA	2.33333	NA	2.66667	NA	NA	NA	NA	NA	3	0.255208	4.41476
Cbfb	NA	12.7917	NA	NA	NA	5.75	NA	NA	NA	11.8333	NA	NA	NA	NA	3	0.258256	10.4262
Cbx5	NA	NA	NA	NA	NA	NA	0.5	NA	20.3333	19.6667	NA	NA	NA	NA	3	0.121672	21.417
Ccbp2	NA	NA	NA	20.6667	NA	20	NA	NA	NA	NA	NA	NA	0.333333	NA	3	0.0978009	21.6107
Ccdc104	NA	NA	NA	NA	NA	NA	0.5	NA	NA	5	NA	NA	NA	17.8333	3	0.64945	0.307671
Ccdc22	NA	NA	NA	NA	NA	NA	16.25	NA	NA	9.08333	NA	19.5833	NA	NA	3	0.574219	15.7193
Ccdc53	21.5	NA	5	7.83333	NA	NA	NA	NA	NA	NA	NA	NA	NA	NA	3	0.556134	4.30755
Ccl12	NA	NA	NA	16.5	NA	NA	NA	NA	14.6667	NA	NA	NA	NA	7.83333	3	0.391204	13.5254
Ccl6	3.5	NA	9.66667	NA	20.8333	NA	NA	NA	NA	NA	NA	NA	NA	NA	3	0.843316	3.56949
Ccna1	NA	NA	NA	17.6667	NA	1.83333	19.1667	NA	NA	NA	NA	NA	NA	NA	3	0.347367	20.4323
Ccnd1	NA	NA	NA	19.8333	NA	NA	NA	3.66667	5	NA	NA	NA	NA	NA	3	0.437645	2.31724
Ccnf	10.1667	20.6667	NA	NA	NA	NA	16.3333	NA	NA	NA	NA	NA	NA	NA	3	0.574219	16.0768
Ccng1	NA	NA	NA	NA	NA	NA	NA	NA	22.5	16	NA	19.4583	NA	NA	3	0.220052	19.3398
Ccni	NA	3.58333	4.16667	NA	NA	NA	NA	NA	NA	NA	NA	7	NA	NA	3	0.0608001	4.89143
Ccr5	21.1667	NA	NA	3.91667	NA	4	NA	NA	NA	NA	NA	NA	NA	NA	3	0.2432	2.05097
Ccr9	NA	NA	NA	NA	NA	NA	21	NA	NA	2	3.83333	NA	NA	NA	3	0.2432	1.11852
Cct7	NA	19.4167	NA	NA	NA	14.5	19.5	NA	NA	NA	NA	NA	NA	NA	3	0.130208	17.9253
Cd14	NA	NA	NA	NA	20.3333	NA	14.8333	14.1667	NA	NA	NA	NA	NA	NA	3	0.198061	16.2424
Cd164	NA	1.92489	2.33333	NA	NA	NA	9.66667	NA	NA	NA	NA	NA	NA	NA	3	0.312162	4.11695
Cd1d1	NA	NA	NA	10.5	NA	NA	NA	NA	8	4.83333	NA	NA	NA	NA	3	0.167245	7.80135
Cd200	NA	NA	NA	NA	13.6667	NA	14	15.6667	NA	NA	NA	NA	NA	NA	3	0.0208333	14.4395
Cd320	21.6667	NA	NA	NA	NA	NA	21.5	NA	21	NA	NA	NA	NA	NA	3	0.00231481	21.389
Cd36	15.8333	NA	NA	18	NA	NA	NA	NA	NA	18.8333	NA	NA	NA	NA	3	0.046875	17.5672
Cd80	NA	NA	NA	NA	NA	19.8333	17.5	NA	NA	20.3333	NA	NA	NA	NA	3	0.0418113	19.2361
Cd86	NA	NA	NA	18.1667	NA	21.1667	NA	NA	NA	6.33333	NA	NA	NA	NA	3	0.770399	21.0426
Cd8b1	NA	NA	22.3333	NA	20.3333	NA	NA	NA	NA	14.1667	NA	NA	NA	NA	3	0.347367	19.3124
Cd93	NA	NA	NA	NA	NA	NA	NA	22.1667	NA	8.16667	NA	NA	0.333333	NA	3	0.520833	1.28026
Cdc37l1	NA	NA	NA	NA	NA	NA	NA	NA	NA	NA	0.833333	14.9881	17.8333	NA	3	0.50484	18.5693
Cdc42ep4	NA	NA	NA	NA	NA	12.5	NA	18.3333	NA	NA	NA	NA	NA	12.1667	3	0.198061	14.1058
Cdc91l1	NA	NA	NA	NA	16.8333	20.6667	NA	NA	NA	15.6667	NA	NA	NA	NA	3	0.130208	17.6527
Cdh1	NA	20.4167	NA	20.1667	NA	NA	NA	NA	NA	NA	3.16667	NA	NA	NA	3	0.255208	22.2113
Cdh2	NA	4.75	NA	NA	20.3333	NA	5.5	NA	NA	NA	NA	NA	NA	NA	3	0.437645	3.16673
Cdh3	9.66667	NA	NA	15.5	NA	16.3333	NA	NA	NA	NA	NA	NA	NA	NA	3	0.231481	14.0881
Cdh5	NA	NA	NA	NA	NA	NA	5	NA	0.5	NA	NA	NA	1.33333	NA	3	0.105469	2.21993
Cdh6	NA	NA	NA	NA	NA	15.6667	14.3333	NA	NA	6	NA	NA	NA	NA	3	0.48669	13.0498
Cdk2ap2	10.3333	NA	16.8333	NA	NA	NA	NA	NA	NA	NA	15.8333	NA	NA	NA	3	0.220054	14.5492
Cdr2l	8	NA	NA	NA	NA	18.3333	16.8333	NA	NA	NA	NA	NA	NA	NA	3	0.556134	15.7761
Cebpg	NA	NA	NA	NA	NA	NA	14.8333	16.3333	NA	19.1667	NA	NA	NA	NA	3	0.0978009	16.7521
Centd1	NA	NA	NA	NA	NA	NA	NA	21.1667	NA	NA	NA	NA	22.5	0.333333	3	0.052228	22.6617
Cep27	NA	NA	NA	NA	8.5	NA	4.91667	NA	NA	NA	NA	9.08333	NA	NA	3	0.0904225	7.55116
Cfdp1	22.1667	NA	NA	11	NA	NA	22.6667	NA	NA	NA	NA	NA	NA	NA	3	0.708912	21.8442
Cgrrf1	NA	NA	NA	NA	17.3333	NA	16.1849	NA	NA	NA	NA	17.0016	NA	NA	3	0.00686919	16.8406
Chac1	NA	NA	NA	NA	NA	NA	11.1667	NA	NA	8	NA	NA	NA	9.5	3	0.052228	9.55389
Chl1	NA	NA	NA	6.5	NA	NA	10.3333	NA	NA	NA	6.5	NA	NA	NA	3	0.0765336	7.72578
Chmp4b	NA	NA	NA	9.41667	NA	NA	6.16667	NA	NA	7.83333	NA	NA	NA	NA	3	0.055013	7.80643
Chmp7	7.16667	NA	NA	8.66667	NA	NA	14.3333	NA	NA	NA	NA	NA	NA	NA	3	0.267506	9.7977
Chrac1	21.1667	6	NA	NA	NA	NA	NA	NA	NA	NA	14.1667	NA	NA	NA	3	0.989149	16.2337
Cidec	NA	NA	NA	12.5	NA	NA	NA	13.3333	10.3333	NA	NA	NA	NA	NA	3	0.046875	12.0672
Cish	NA	NA	NA	NA	NA	NA	NA	NA	17.1667	13.3333	14.8333	NA	NA	NA	3	0.0765336	15.0987
Cited2	NA	23.2783	0.833333	NA	NA	NA	NA	NA	NA	NA	18.8333	NA	NA	NA	3	0.1875	22.4304
Clasp1	NA	NA	NA	NA	NA	NA	19.1667	NA	NA	NA	NA	NA	20.1667	21.6667	3	0.0325521	20.3303
Clcn5	NA	NA	NA	NA	NA	NA	1.41667	0.166667	NA	18.3333	NA	NA	NA	NA	3	0.261321	22.9134
Cltb	9.5	NA	NA	NA	NA	NA	15.5833	NA	NA	19.6667	NA	NA	NA	NA	3	0.538339	15.262
Cmbl	4.16667	NA	6.5	NA	NA	NA	NA	9.5	NA	NA	NA	NA	NA	NA	3	0.148148	6.70171
Cml3	NA	15.5	NA	NA	NA	NA	10.5	NA	NA	NA	5.83333	NA	NA	NA	3	0.48669	10.5626
Cmtm6	NA	1.58333	NA	NA	NA	NA	0.666667	23.5	NA	NA	NA	NA	NA	NA	3	0.0226056	0.584384
Cnn2	NA	NA	NA	0.166667	NA	4	NA	NA	NA	3	NA	NA	NA	NA	3	0.0765336	2.41569
Cntn1	NA	NA	NA	NA	NA	NA	15.8333	NA	8.5	3	NA	NA	NA	NA	3	0.843316	8.24966
Commd5	22.6667	NA	NA	NA	NA	13.3333	NA	NA	NA	NA	NA	3.91667	NA	NA	3	0.968641	1.21538
Commd9	NA	NA	NA	NA	NA	NA	21.3333	15.1667	NA	NA	20.6667	NA	NA	NA	3	0.198061	19.2576
Copg	NA	17.5833	17.5	NA	NA	NA	9.66667	NA	NA	NA	NA	NA	NA	NA	3	0.326425	15.5427
Cox15	NA	NA	NA	NA	NA	NA	3.16667	NA	20	4.83333	NA	NA	NA	NA	3	0.406395	1.94646
Cox4i1	21.3333	NA	14.1667	NA	NA	19.1667	NA	NA	NA	NA	NA	NA	NA	NA	3	0.267506	18.3984
Cox4nb	NA	NA	NA	NA	NA	NA	11.3333	10.8333	NA	NA	NA	8.41667	NA	NA	3	0.044307	10.2099
Cox6a1	20.3333	NA	12.6667	NA	NA	NA	NA	NA	NA	4.58333	NA	NA	NA	NA	3	0.999023	15.4166
Cox6c	20.3333	23.0833	NA	19.5	NA	NA	NA	NA	NA	NA	NA	NA	NA	NA	3	0.0668764	20.9481
Cpeb3	NA	NA	NA	NA	NA	NA	7.83333	NA	NA	11.1667	NA	NA	11.1667	NA	3	0.0578704	10.089
Cpeb4	NA	23.9167	NA	NA	NA	NA	NA	NA	23	20.5	NA	NA	NA	NA	3	0.0608001	22.4904
Creb3l1	5.33333	NA	NA	22.1667	NA	NA	NA	NA	NA	0.5	NA	NA	NA	NA	3	0.267506	1.17776
Creld2	NA	NA	NA	NA	NA	NA	17.8333	NA	16.1667	18.3333	NA	NA	NA	NA	3	0.0244502	17.4496
Crem	4.83333	NA	NA	NA	NA	NA	15.6667	NA	NA	2.33333	NA	NA	NA	NA	3	0.874566	3.49016
Cript	21.3333	NA	NA	17.5	NA	NA	22.6667	NA	NA	NA	NA	NA	NA	NA	3	0.139034	20.5705
Crk	NA	NA	NA	NA	NA	NA	10	6.83333	NA	NA	NA	18.5833	NA	NA	3	0.719076	10.155
Crlf1	NA	NA	NA	9.5	NA	19.3333	NA	NA	NA	2.16667	NA	NA	NA	NA	3	0.947483	1.85074
Cry2	NA	NA	NA	NA	10.6667	NA	12.3333	NA	NA	NA	13.6667	NA	NA	NA	3	0.046875	12.2252
Csda	13.1667	21.4167	NA	NA	NA	NA	16.5	NA	NA	NA	NA	NA	NA	NA	3	0.354492	16.8841
Csnk1d	10.3333	NA	NA	NA	NA	NA	NA	9	NA	9.66667	NA	NA	NA	NA	3	0.00925926	9.66667
Csnk1e	6.5	NA	NA	NA	NA	NA	5.91667	17	NA	NA	NA	NA	NA	NA	3	0.639793	7.31474
Csnk2a1	NA	NA	NA	NA	NA	NA	NA	6.33333	18.5	1.66667	NA	NA	NA	NA	3	0.729311	1.61523
Csnk2a2	18.8333	NA	NA	7.66667	NA	NA	NA	NA	NA	5.33333	NA	NA	NA	NA	3	0.843316	6.13577
Csrp2	23.5	NA	NA	NA	NA	NA	18	NA	NA	NA	NA	NA	9.66667	NA	3	0.926649	19.146
Cstb	NA	23.0833	7	NA	NA	NA	2.16667	NA	NA	NA	NA	NA	NA	NA	3	0.326425	2.60827
Ctbp2	NA	NA	NA	NA	16.8333	1.16667	5.33333	NA	NA	NA	NA	NA	NA	NA	3	0.808594	1.45794
Cth	NA	0.5	NA	NA	NA	NA	NA	NA	23	NA	NA	18.75	NA	NA	3	0.172201	22.1826
Ctnna1	NA	NA	NA	10.8333	NA	NA	NA	0.75	NA	NA	NA	18.25	NA	NA	3	0.932183	18.6957
Ctnnd1	11.5	NA	NA	18.6667	NA	NA	8.83333	NA	NA	NA	NA	NA	NA	NA	3	0.503617	12.2987
Ctse	8	NA	19.3333	7.66667	NA	NA	NA	NA	NA	NA	NA	NA	NA	NA	3	0.708912	8.32586
Cugbp1	NA	NA	NA	8.5	NA	NA	4.66667	NA	NA	21.6667	NA	NA	NA	NA	3	0.611256	4.30169
Cutl2	NA	NA	NA	NA	NA	16.3333	NA	NA	NA	NA	15.8333	9.41667	NA	NA	3	0.249168	14.1906
Cxxc5	NA	2.34516	NA	NA	NA	NA	6	NA	NA	2.91667	NA	NA	NA	NA	3	0.069572	3.72154
Cyb561	NA	NA	NA	10.1667	NA	13.1667	11	NA	NA	NA	NA	NA	NA	NA	3	0.046875	11.4328
Cyfip2	NA	NA	20	NA	NA	NA	12.1667	NA	NA	0.5	NA	NA	NA	NA	3	0.789931	20.1528
Cyp1b1	NA	NA	NA	NA	NA	1.66667	NA	NA	3.16667	6.33333	NA	NA	NA	NA	3	0.113426	3.68452
Cyp2e1	NA	NA	NA	11	NA	NA	13.8333	17.3333	NA	NA	NA	NA	NA	NA	3	0.208912	14.0249
Cyp4b1	NA	23.0833	11.8333	17.4167	NA	NA	NA	NA	NA	NA	NA	NA	NA	NA	3	0.65918	17.4235
D10Ertd641e	21.3333	NA	20	NA	NA	NA	NA	15.5	NA	NA	NA	NA	NA	NA	3	0.177228	19.0623
D16H22S680E	22.1667	18.0447	NA	NA	NA	NA	1.5	NA	NA	NA	NA	NA	NA	NA	3	0.289488	21.9583
D1Ertd622e	NA	NA	NA	NA	NA	6.16667	16.5	20.3333	NA	NA	NA	NA	NA	NA	3	0.914931	18.7465
D2Bwg1335e	NA	NA	NA	NA	NA	NA	8.16667	NA	NA	16.5	NA	22.167	NA	NA	3	0.93752	17.7683
D3Ertd751e	NA	NA	NA	NA	NA	NA	2	NA	NA	NA	5.83333	9.25	NA	NA	3	0.273763	5.72123
D3Ucla1	NA	18.2131	NA	NA	NA	NA	16.1667	NA	19.6667	NA	NA	NA	NA	NA	3	0.0638021	18.0227
D5Ertd593e	NA	10.666	NA	12.5	19.8333	NA	NA	NA	NA	NA	NA	NA	NA	NA	3	0.437706	13.6457
D8Ertd354e	NA	NA	NA	NA	NA	NA	12.8333	18	NA	NA	NA	10.6667	NA	NA	3	0.280093	13.6354
D930014E17Rik	NA	NA	NA	NA	NA	NA	23.8333	NA	NA	9.33333	5.16667	NA	NA	NA	3	0.470052	4.93852
Dad1	NA	NA	16.8333	NA	NA	NA	20.6667	NA	NA	22	NA	NA	NA	NA	3	0.139034	19.9038
Dbi	21.8333	2.20952	NA	NA	NA	NA	NA	NA	NA	3.25	NA	NA	NA	NA	3	0.152814	1.20139
Dbn1	8	NA	NA	NA	NA	NA	NA	20.6667	NA	23.1667	NA	NA	NA	NA	3	0.668981	23.6039
Dbndd2	22	NA	NA	NA	NA	15.8333	NA	NA	NA	11	NA	NA	NA	NA	3	0.630208	15.971
Dcn	19.6667	NA	0.833333	NA	NA	NA	NA	NA	NA	1.83333	NA	NA	NA	NA	3	0.198061	23.6201
Dctn5	NA	NA	18.6667	NA	NA	14	20.3333	NA	NA	NA	NA	NA	NA	NA	3	0.208912	17.8032
Ddi2	NA	NA	NA	NA	4.91667	NA	10.5	NA	NA	NA	NA	18.25	NA	NA	3	0.888889	9.947
Ddit4l	NA	NA	NA	NA	14.1667	NA	NA	NA	NA	17.8333	NA	22.0833	NA	NA	3	0.326425	17.9805
Ddost	NA	NA	NA	8.66667	NA	19.8333	NA	NA	NA	7.16667	NA	NA	NA	NA	3	0.826389	8.00329
Ddx5	NA	NA	21.1667	NA	NA	NA	NA	18	NA	12.6667	NA	NA	NA	NA	3	0.376302	17.4917
Ddx51	6.66667	NA	NA	17.6667	NA	NA	NA	NA	NA	4.83333	NA	NA	NA	NA	3	0.843316	5.83835
Denr	NA	NA	NA	19.8333	NA	NA	4.16667	NA	NA	20.5	NA	NA	NA	NA	3	0.36169	22.1751
Derl1	NA	NA	NA	NA	NA	16	6.5	22.5532	NA	NA	NA	NA	NA	NA	3	0.964844	21.3803
Dgcr2	NA	NA	NA	NA	NA	16	15.3333	NA	NA	2.66667	NA	NA	NA	NA	3	0.668981	16.6101
Dhx32	NA	NA	NA	NA	NA	NA	4.66667	21.6667	21.6667	NA	NA	NA	NA	NA	3	0.255208	23.6013
Dhx36	NA	NA	2.33333	NA	NA	NA	4.66667	NA	NA	0.666667	NA	NA	NA	NA	3	0.0833333	2.54468
Dip2b	NA	NA	NA	20.3333	NA	5.33333	NA	NA	NA	7.33333	NA	NA	NA	NA	3	0.630208	4.65785
Dlat	NA	6.11113	NA	NA	NA	NA	NA	NA	NA	11.6667	NA	8.75	NA	NA	3	0.16075	8.83321
Dleu2	NA	NA	NA	NA	NA	NA	11.5	NA	NA	NA	20.1667	18.9167	NA	NA	3	0.391204	17.5118
Dnaja2	NA	NA	NA	NA	NA	9.83333	13.4167	NA	NA	11	NA	NA	NA	NA	3	0.0668764	11.4007
Dnajb10	NA	NA	17.5	19.5	NA	NA	18	NA	NA	NA	NA	NA	NA	NA	3	0.0208333	18.3296
Dnajb5	NA	NA	NA	NA	NA	NA	NA	NA	NA	15.3333	16.2222	21.2512	NA	NA	3	0.182404	17.4446
Dnajc1	NA	NA	NA	NA	NA	NA	19.1667	NA	NA	NA	15.5833	22	NA	NA	3	0.214446	18.9522
Dnajc8	NA	NA	6.33333	9.83333	NA	NA	NA	2.83333	NA	NA	NA	NA	NA	NA	3	0.255208	6.33333
Dnase1l2	NA	NA	NA	10.8333	NA	NA	10.3333	NA	NA	16.5	NA	NA	NA	NA	3	0.198061	12.3407
Dock9	NA	NA	4.66667	NA	10	NA	11.75	NA	NA	NA	NA	NA	NA	NA	3	0.261321	9.02116
Dpf2	8.83333	NA	NA	NA	NA	NA	NA	NA	NA	8.33333	15.6667	NA	NA	NA	3	0.280093	10.5318
Dscr3	21.5	NA	NA	0.166667	NA	NA	13.5	NA	NA	NA	NA	NA	NA	NA	3	0.592593	20.8333
Dsg2	NA	NA	NA	7.5	NA	7.16667	NA	NA	NA	10	NA	NA	NA	NA	3	0.0418113	8.20608
Dynll2	NA	NA	NA	NA	NA	NA	NA	11.3333	17.5	12.8333	NA	NA	NA	NA	3	0.198061	13.7541
Dynlt1	NA	NA	NA	NA	NA	NA	2	2.66667	NA	NA	NA	22	NA	NA	3	0.113426	0.961988
E130203B14Rik	NA	NA	NA	NA	NA	NA	NA	NA	NA	NA	1.83333	0.611871	23.5	NA	3	0.0283565	0.64782
E330009J07Rik	NA	NA	NA	NA	NA	NA	NA	NA	NA	4.33333	15.3333	18.5833	NA	NA	3	0.859375	17.6942
Ebi2	NA	NA	22.1667	9.83333	NA	19.1667	NA	NA	NA	NA	NA	NA	NA	NA	3	0.789931	19.4273
Ebna1bp2	0	NA	NA	NA	NA	NA	18.8333	NA	NA	NA	NA	NA	5.83333	NA	3	0.630208	0.0689631
Edd1	NA	NA	NA	NA	NA	NA	10.5	8.83333	9.16667	NA	NA	NA	NA	NA	3	0.0144676	9.49743
Efna1	NA	23.7672	NA	NA	NA	23.6667	NA	0.833333	NA	NA	NA	NA	NA	NA	3	0.00708912	0.0878986
EG627788	NA	NA	NA	NA	NA	NA	19.8333	NA	17.6667	NA	NA	21.75	NA	NA	3	0.0868417	19.7543
Egln3	NA	NA	NA	NA	NA	NA	NA	NA	20.1667	NA	7.16667	NA	NA	21.8333	3	0.630208	22.5619
Ehhadh	NA	NA	NA	NA	NA	NA	9.16667	8.33333	10.1667	NA	NA	NA	NA	NA	3	0.0175058	9.22168
Eif2c2	6	NA	NA	5.16667	NA	NA	10.5	NA	NA	NA	NA	NA	NA	NA	3	0.148148	7.11291
Eif2s3x	10.1667	NA	NA	NA	NA	NA	7.66667	NA	NA	18.1667	NA	NA	NA	NA	3	0.574219	10.9167
Eif2s3y	8.16667	NA	NA	NA	NA	NA	8	NA	NA	NA	5	NA	NA	NA	3	0.052228	7.08161
Eif3s5	NA	NA	NA	9.66667	NA	4.5	9.16667	NA	NA	NA	NA	NA	NA	NA	3	0.139034	7.89168
Eif3s6	NA	NA	NA	NA	NA	15.1667	8.5	NA	8.33333	NA	NA	NA	NA	NA	3	0.2432	10.3184
Eif3s8	NA	NA	NA	NA	NA	NA	6.66667	6.66667	NA	NA	NA	NA	NA	23.6667	3	0.255208	4.73204
Eif4a1	10.3333	NA	NA	NA	NA	NA	NA	9	20.3333	NA	NA	NA	NA	NA	3	0.668981	10.8914
Eif4g1	NA	NA	22	NA	NA	NA	NA	18	10.6667	NA	NA	NA	NA	NA	3	0.668981	17.7573
Eif4g3	7.16667	NA	NA	4.5	NA	NA	23.1667	NA	NA	NA	NA	NA	NA	NA	3	0.333333	3.83333
Elavl4	NA	NA	NA	20	NA	NA	NA	NA	NA	NA	20.8333	20.0833	NA	NA	3	0.0036169	20.3051
Elmo3	NA	NA	NA	NA	NA	NA	4.66667	NA	NA	8.66667	NA	NA	9.33333	NA	3	0.113426	7.62865
Elovl1	18.3333	20.0542	NA	NA	NA	NA	NA	NA	NA	NA	16.1667	NA	NA	NA	3	0.0787144	18.1916
Elovl6	NA	14.9177	NA	NA	NA	NA	NA	20.3333	NA	NA	14.1667	NA	NA	NA	3	0.198061	16.2772
Eltd1	NA	NA	NA	NA	NA	NA	12.4167	5.33333	NA	18.6667	NA	NA	NA	NA	3	0.888889	12.637
Emp1	9.83333	NA	NA	NA	16.3333	NA	NA	NA	NA	NA	NA	NA	23.5	NA	3	0.914931	16.0803
Enah	NA	NA	NA	NA	NA	NA	9.5	NA	NA	NA	8.5	NA	NA	2.5	3	0.255208	7.12286
Enoph1	NA	NA	NA	NA	NA	NA	17	20	NA	23.1667	NA	NA	NA	NA	3	0.198061	20.0484
Enpp2	NA	13	NA	NA	3.16667	NA	NA	NA	NA	5.75	NA	NA	NA	NA	3	0.503617	6.57753
Epb4.1l1	NA	NA	NA	NA	NA	22.5	NA	NA	10.8333	23.6667	NA	NA	NA	NA	3	0.789931	23.3382
Ephb2	NA	NA	NA	16.1667	NA	NA	12.5	NA	NA	1.83333	NA	NA	NA	NA	3	0.888889	14.9646
Ephx2	NA	NA	NA	13	NA	NA	14.1667	14.3333	NA	NA	NA	NA	NA	NA	3	0.00925926	13.8349
Epm2aip1	NA	NA	NA	NA	13.3333	NA	NA	NA	NA	16.5	7.83333	NA	NA	NA	3	0.391204	12.7993
Eps8	NA	NA	NA	NA	NA	3.33333	NA	NA	NA	2.16667	9.66667	NA	NA	NA	3	0.292969	4.69571
Ercc2	8.66667	NA	NA	2.83333	NA	1.33333	NA	NA	NA	NA	NA	NA	NA	NA	3	0.280093	3.99296
Esf1	10.8333	NA	NA	NA	NA	NA	NA	16.6667	NA	11.8333	NA	NA	NA	NA	3	0.177228	12.9696
Ethe1	NA	1.03122	0.333333	NA	NA	NA	21.5	NA	NA	NA	NA	NA	NA	NA	3	0.0649453	23.6474
Ets2	2.5	NA	NA	NA	NA	NA	12.3333	3.16667	NA	NA	NA	NA	NA	NA	3	0.503617	4.62782
Evi2a	22.1667	NA	NA	2.33333	NA	NA	NA	NA	NA	23.5	NA	NA	NA	NA	3	0.0904225	23.9735
Extl2	NA	NA	NA	NA	NA	NA	6.08333	NA	NA	5.83333	NA	NA	7.33333	NA	3	0.0117188	6.41461
Fads1	NA	NA	8.83333	NA	NA	NA	16.5	NA	NA	4.5	NA	NA	NA	NA	3	0.75	8.83333
Fads2	NA	13.9583	NA	NA	NA	NA	15.3333	NA	NA	1.5	NA	NA	NA	NA	3	0.693802	15.7307
Farslb	NA	NA	NA	18.3333	NA	NA	19.3333	NA	NA	23.6667	NA	NA	NA	NA	3	0.148148	20.3445
Fasn	NA	15.8333	NA	NA	19.8333	19.6667	NA	NA	NA	NA	NA	NA	NA	NA	3	0.0833326	18.4999
Fbxo30	NA	NA	NA	NA	NA	NA	6.83333	NA	NA	NA	13.1667	19.4167	NA	NA	3	0.8176	13.1742
Fgf12	NA	NA	NA	12.3333	20.3333	8.33333	NA	NA	NA	NA	NA	NA	NA	NA	3	0.75	12.3333
Fgfr2	NA	5.30177	2.66667	NA	NA	NA	8	NA	NA	NA	NA	NA	NA	NA	3	0.148148	5.32087
Fgfr3	NA	NA	NA	NA	NA	NA	14.3333	NA	NA	22	NA	16.5417	NA	NA	3	0.306134	17.3838
Figf	NA	NA	NA	NA	NA	NA	2.75	NA	NA	10.3333	NA	12.9167	NA	NA	3	0.538339	9.54218
Fli1	16.8333	NA	NA	NA	4.83333	NA	NA	NA	NA	NA	19.1667	NA	NA	NA	3	0.75	19.1667
Fmr1	21.5	NA	4	9	NA	NA	NA	NA	NA	NA	NA	NA	NA	NA	3	0.688802	3.91362
Fndc1	NA	NA	NA	0	19.8333	NA	0.333333	NA	NA	NA	NA	NA	NA	NA	3	0.105469	22.7983
Fndc3a	NA	NA	NA	NA	NA	2.33333	NA	NA	NA	NA	15	19	NA	NA	3	0.668981	19.2427
Foxk2	NA	NA	NA	NA	NA	18	14.75	NA	NA	17.1667	NA	NA	NA	NA	3	0.055013	16.6552
Frap1	NA	5.66667	10.8333	NA	NA	NA	NA	23.1667	NA	NA	NA	NA	NA	NA	3	0.708912	5.61338
Fstl1	NA	NA	NA	23	20.5	NA	NA	NA	NA	NA	9	NA	NA	NA	3	0.808594	22.554
Fth1	23	NA	12.5	NA	NA	21.5	NA	NA	NA	NA	NA	NA	NA	NA	3	0.574219	20.5047
Fusip1	8.5	NA	NA	NA	NA	NA	NA	NA	NA	16	NA	18.4735	NA	NA	3	0.518076	15.1488
Gab1	NA	NA	NA	NA	NA	4.16667	NA	NA	NA	5.83333	23	NA	NA	NA	3	0.2432	3.19208
Gabarapl1	NA	6	NA	NA	NA	6.5	NA	10.6667	NA	NA	NA	NA	NA	NA	3	0.113426	7.64254
Gadd45g	10.3333	NA	11.5	NA	NA	NA	NA	NA	NA	14.5	NA	NA	NA	NA	3	0.0904217	12.0789
Galc	NA	NA	NA	NA	NA	21.3333	NA	13.5	NA	4.5	NA	NA	NA	NA	3	0.984375	22.379
Galk1	NA	19.7673	NA	8.5	NA	NA	NA	NA	NA	1	NA	NA	NA	NA	3	0.833202	0.738478
Galnt1	NA	NA	NA	NA	NA	2.83333	5.5	NA	NA	1.16667	NA	NA	NA	NA	3	0.0978009	3.14732
Galnt2	NA	NA	NA	NA	NA	NA	NA	3.5	20.1667	16.6667	NA	NA	NA	NA	3	0.611256	20.606
Galnt7	NA	NA	NA	NA	NA	NA	0	NA	NA	NA	16.5833	18.4583	NA	NA	3	0.286495	19.4317
Galt	NA	1.98687	NA	NA	NA	NA	2.83333	NA	NA	NA	17.8333	NA	NA	NA	3	0.421875	0.422859
Gap43	22.1667	NA	NA	NA	NA	NA	14	NA	NA	1.66667	NA	NA	NA	NA	3	0.708912	21.9884
Gart	NA	NA	NA	NA	NA	14.8333	16.1667	NA	NA	14.5	NA	NA	NA	NA	3	0.0144676	15.1641
Gdap10	NA	10.5375	NA	10.8333	NA	NA	NA	11.1667	NA	NA	NA	NA	NA	NA	3	0.00206162	10.8458
Gfpt2	NA	NA	NA	21.3333	NA	NA	NA	NA	NA	NA	2.33333	NA	18.8333	NA	3	0.292969	21.9915
Ggps1	21.6667	NA	NA	NA	NA	9.33333	5.16667	NA	NA	NA	NA	NA	NA	NA	3	0.708912	5.03621
Gjb1	NA	3.54438	NA	NA	NA	16	1.33333	NA	NA	NA	NA	NA	NA	NA	3	0.694129	0.992848
Gjb6	NA	NA	NA	NA	NA	13.5	NA	NA	NA	5.16667	NA	18.3333	NA	NA	3	0.874566	14.199
Glg1	8.66667	NA	NA	6.83333	NA	NA	4.66667	NA	NA	NA	NA	NA	NA	NA	3	0.0833333	6.72767
Glo1	NA	2.19155	1.66667	NA	NA	NA	1.5	NA	NA	NA	NA	NA	NA	NA	3	0.00249082	1.78591
Glt25d1	7.33333	NA	NA	NA	NA	NA	13.6667	NA	NA	NA	NA	10.8333	NA	NA	3	0.208912	10.6418
Gmnn	NA	NA	NA	NA	NA	NA	7.33333	8.33333	13.1667	NA	NA	NA	NA	NA	3	0.177228	9.46962
Gnat2	NA	NA	NA	10	NA	NA	14.3333	22.1667	NA	NA	NA	NA	NA	NA	3	0.770399	14.2566
Gnb1	9	NA	23.5	5.5	NA	NA	NA	NA	NA	NA	NA	NA	NA	NA	3	0.470052	5.01203
Gng12	NA	10.25	3	1.16667	NA	NA	NA	NA	NA	NA	NA	NA	NA	NA	3	0.429724	4.1479
Gnpnat1	NA	NA	NA	NA	NA	NA	19.5	NA	20.1667	14.1667	NA	NA	NA	NA	3	0.1875	18.1269
Golt1b	10.1667	NA	NA	NA	NA	NA	NA	NA	2	23.5	NA	NA	NA	NA	3	0.592593	2.70539
Got1	NA	NA	NA	NA	NA	17.6667	19.3333	NA	NA	15.1667	NA	NA	NA	NA	3	0.0904225	17.4037
Gpc4	NA	NA	NA	NA	NA	7	NA	1.66667	NA	NA	7	NA	NA	NA	3	0.148148	5.37509
Gpsm1	NA	NA	NA	NA	NA	NA	8.33333	NA	NA	NA	NA	NA	9.33333	12	3	0.0700231	9.86669
Grem2	NA	9.61463	NA	NA	16.5	NA	NA	14.3333	NA	NA	NA	NA	NA	NA	3	0.246919	13.626
Grhpr	NA	6.29049	NA	NA	NA	NA	20.1667	NA	NA	NA	NA	NA	14	NA	3	0.929521	14.7034
Grina	NA	NA	NA	10.5	NA	NA	11.5	14	NA	NA	NA	NA	NA	NA	3	0.0638021	11.9819
Grlf1	NA	NA	NA	NA	1.33333	NA	NA	19	NA	NA	NA	20.8333	NA	NA	3	0.208912	21.6006
Gspt1	NA	NA	NA	NA	NA	NA	7.83333	3.66667	18	NA	NA	NA	NA	NA	3	0.926649	5.40009
Gstk1	20.5	NA	11	NA	NA	NA	NA	NA	0	NA	NA	NA	NA	NA	3	0.859375	21.3504
Gtf2i	NA	NA	NA	9.16667	NA	NA	NA	7.5	20.3333	NA	NA	NA	NA	NA	3	0.843316	8.33333
Gucy1a3	NA	NA	NA	NA	NA	NA	7.33333	NA	NA	1.66667	6.33333	NA	NA	NA	3	0.167245	5.23755
Gusb	NA	18.4167	NA	NA	NA	5.5	17.1667	NA	NA	NA	NA	NA	NA	NA	3	0.789931	18.0895
Gys2	NA	13.5	NA	NA	NA	NA	11.5	NA	NA	8.83333	NA	NA	NA	NA	3	0.113426	11.293
H2-Aa	NA	NA	1.83333	2	NA	NA	NA	NA	6.33333	NA	NA	NA	NA	NA	3	0.105469	3.30719
H47	NA	NA	NA	NA	16	NA	NA	9.16667	NA	NA	NA	11.75	NA	NA	3	0.2432	12.2135
Hap1	3.16667	NA	NA	NA	NA	1.83333	7.66667	NA	NA	NA	NA	NA	NA	NA	3	0.177228	4.10437
Hdgfrp2	NA	NA	NA	NA	NA	14.8333	NA	15.1667	NA	19.6667	NA	NA	NA	NA	3	0.121672	16.4586
Hdlbp	NA	NA	16.6667	NA	NA	NA	15.3333	15	NA	NA	NA	NA	NA	NA	3	0.0144676	15.6641
Hexa	NA	NA	NA	NA	NA	20.6667	NA	17.8333	NA	NA	NA	21.4167	NA	NA	3	0.0668764	19.9983
Hipk1	NA	NA	NA	NA	NA	NA	11.25	NA	14.3333	20	NA	NA	NA	NA	3	0.398763	14.9168
Hist1h3d	22.5	NA	NA	NA	NA	NA	NA	19.1667	18.1667	NA	NA	NA	NA	NA	3	0.0978009	19.9002
Hist1h3f	NA	NA	NA	19.6667	NA	NA	0.666667	NA	NA	NA	NA	NA	1.66667	NA	3	0.1875	23.4912
Hivep3	NA	NA	NA	NA	14.8333	NA	5.5	NA	NA	NA	17.1667	NA	NA	NA	3	0.708912	14.5827
Hmgcl	NA	2.56203	6	NA	NA	NA	NA	5.16667	NA	NA	NA	NA	NA	NA	3	0.0615607	4.5967
Hmgn1	NA	NA	NA	7.5	NA	NA	NA	NA	9.16667	7.83333	NA	NA	NA	NA	3	0.0144676	8.16409
Hnrpd	8.83333	NA	4	NA	NA	NA	4.66667	NA	NA	NA	NA	NA	NA	NA	3	0.121672	5.75037
Hnrpm	16.6667	NA	20	10.1667	NA	NA	NA	NA	NA	NA	NA	NA	NA	NA	3	0.503617	16.1015
Hnrpu	NA	NA	NA	NA	NA	NA	NA	6.5	NA	17.3333	19.3333	NA	NA	NA	3	0.843316	18.1548
Hnt	NA	NA	NA	NA	NA	NA	NA	NA	NA	3.25	NA	6.25	13.3333	NA	3	0.52955	6.91998
Homer1	NA	NA	NA	NA	NA	NA	NA	NA	NA	16.1667	17.1667	19.625	NA	NA	3	0.062292	17.6356
Hoxa5	NA	NA	NA	18.6667	NA	NA	11.8333	NA	NA	NA	0.833333	NA	NA	NA	3	0.859375	18.7841
Hoxb4	NA	NA	NA	NA	NA	20	NA	4	NA	23.8333	NA	NA	NA	NA	3	0.333333	23.9167
Hsd11b2	NA	NA	11.1667	NA	NA	17.5	NA	NA	NA	14.3333	NA	NA	NA	NA	3	0.208912	14.3333
Hsd17b7	NA	NA	NA	NA	NA	NA	17	NA	NA	23.6667	NA	5.83333	NA	NA	3	0.843316	23.7362
Hsdl2	NA	NA	NA	9.83333	NA	NA	11.6667	NA	NA	NA	NA	1.66667	NA	NA	3	0.520833	8.78075
Hspa4	NA	17.9114	NA	19	NA	NA	12.3333	NA	NA	NA	NA	NA	NA	NA	3	0.231481	16.6447
Iars2	NA	NA	3.66667	5.5	NA	NA	NA	NA	NA	NA	9.5	NA	NA	NA	3	0.177228	6.14085
Icam2	NA	NA	NA	5.5	NA	NA	NA	5	5.5	NA	NA	NA	NA	NA	3	0.00130208	5.33344
Ier3	NA	NA	NA	NA	12.6667	14.3333	NA	NA	NA	NA	NA	NA	NA	13	3	0.0144676	13.3308
Ier5	NA	NA	NA	NA	NA	NA	23.5	NA	NA	NA	16.1667	21.8333	NA	NA	3	0.280093	20.7632
Ifitm1	NA	NA	NA	NA	NA	NA	NA	11.3333	NA	NA	NA	NA	14	14	3	0.037037	13.1278
Ifnar2	NA	2.75	NA	6.33333	NA	NA	NA	NA	NA	18.5	NA	NA	NA	NA	3	0.729311	2.65773
Igf1	NA	NA	NA	NA	NA	16.8333	NA	20.5	20.4167	NA	NA	NA	NA	NA	3	0.0700231	19.2935
Igfbp3	NA	NA	5.16667	NA	NA	NA	2.91667	NA	NA	NA	10.5	NA	NA	NA	3	0.299515	5.9722
Igfbp5	9.25	NA	0.833333	NA	20	NA	NA	NA	NA	NA	NA	NA	NA	NA	3	0.881836	0.0514569
Igfbp7	NA	NA	NA	NA	NA	9.16667	0.5	0.5	NA	NA	NA	NA	NA	NA	3	0.391204	2.46276
Igh-6	NA	NA	NA	21.9167	NA	19.4528	NA	NA	NA	22.1667	NA	NA	NA	NA	3	0.0383592	21.1937
Ighg	NA	NA	NA	NA	NA	NA	16	NA	NA	23.8333	8.33333	NA	NA	NA	3	0.996094	15.3684
Igkv1-135	NA	NA	15	21.8333	NA	16.8333	NA	NA	NA	NA	NA	NA	NA	NA	3	0.2432	17.7148
Iigp1	NA	3.50597	NA	NA	NA	4.83333	NA	NA	NA	NA	NA	NA	NA	2	3	0.0418113	3.44785
Ikzf5	20.5	NA	NA	NA	NA	NA	23	NA	NA	NA	NA	8.54996	NA	NA	3	0.756206	22.9599
Il10rb	NA	NA	NA	8.5	NA	NA	9.5	NA	NA	6.16667	NA	NA	NA	NA	3	0.0578704	8.07014
Ilk	NA	NA	NA	4.5	NA	NA	16.5	2.5	NA	NA	NA	NA	NA	NA	3	0.75	2.5
Immp1l	NA	4.58333	NA	NA	NA	NA	NA	NA	19.8333	16.1667	NA	NA	NA	NA	3	0.799371	19.5526
Imp3	21.3333	10.3333	NA	NA	NA	8	NA	NA	NA	NA	NA	NA	NA	NA	3	0.859375	8.98339
Ipo7	NA	NA	NA	15.8333	NA	NA	NA	NA	NA	NA	11.1667	21.1667	NA	NA	3	0.520833	15.947
Irgm	NA	23.6986	NA	18.3333	NA	6.66667	NA	NA	NA	NA	NA	NA	NA	NA	3	0.789931	23.6228
Irs2	NA	NA	NA	NA	NA	NA	9.16667	NA	NA	23	16	NA	NA	NA	3	0.926649	15.9245
Itgb1bp1	NA	NA	NA	8.16667	NA	20	21.1667	NA	NA	NA	NA	NA	NA	NA	3	0.770399	21.0048
Itgb5	NA	1.36084	NA	NA	NA	NA	3.58333	NA	NA	1	NA	NA	NA	NA	3	0.0347584	1.96986
Itm2a	NA	NA	NA	14.1667	NA	NA	NA	NA	NA	12.5	NA	NA	2.5	NA	3	0.708912	12.2164
Itpr2	NA	NA	NA	4.91667	NA	18.3333	NA	NA	NA	7	NA	NA	NA	NA	3	0.826389	5.55762
Itsn2	NA	NA	NA	NA	NA	NA	14.5	NA	NA	21.5	NA	16.75	NA	NA	3	0.255208	17.4369
Jarid2	NA	NA	NA	NA	13	7.5	NA	NA	NA	7.5	NA	NA	NA	NA	3	0.157552	9.16367
Jmjd1a	NA	3.08333	NA	NA	NA	2	4.66667	NA	NA	NA	NA	NA	NA	NA	3	0.037037	3.24652
Josd1	NA	NA	NA	8.5	NA	NA	13.3333	8.16667	NA	NA	NA	NA	NA	NA	3	0.139034	9.87801
Jtv1	NA	NA	NA	NA	20.8333	NA	16.6667	NA	NA	NA	15.6667	NA	NA	NA	3	0.139034	17.6339
Junb	NA	NA	NA	2.5	NA	NA	8.66667	NA	6.83333	NA	NA	NA	NA	NA	3	0.198061	6.10699
Kalrn	NA	NA	NA	NA	NA	16.5	12.8333	NA	NA	NA	NA	20.125	NA	NA	3	0.276919	16.4888
Kazald1	NA	NA	NA	3.66667	NA	22.6667	8.5	NA	NA	NA	NA	NA	NA	NA	3	0.503617	3.63676
Kcna6	NA	NA	NA	16.3333	NA	NA	19.5	NA	NA	NA	21.6667	NA	NA	NA	3	0.148148	19.1974
Kcnb1	NA	NA	4	NA	NA	NA	NA	21.6667	22.5	NA	NA	NA	NA	NA	3	0.208912	23.8464
Kcnd2	10.3333	NA	NA	NA	NA	NA	NA	NA	NA	3	NA	18	NA	NA	3	0.984375	9.79512
Kcnj8	NA	NA	NA	NA	NA	NA	5.83333	4	4	NA	NA	NA	NA	NA	3	0.0175058	4.6058
Kcnk2	NA	NA	NA	NA	NA	22.5	2	NA	NA	2.83333	NA	NA	NA	NA	3	0.0978009	1.16129
Kif1c	NA	NA	NA	NA	NA	NA	23	16.3333	NA	16.5	NA	NA	NA	NA	3	0.231481	18.2931
Kif2a	NA	NA	NA	NA	NA	3.66667	8.25	NA	NA	18.5	NA	NA	NA	NA	3	0.920898	5.15344
Klb	NA	6.91667	NA	NA	NA	NA	NA	2	1.5	NA	NA	NA	NA	NA	3	0.152814	3.33756
Klf10	NA	9.30257	NA	NA	22.5	NA	NA	NA	NA	NA	14	NA	NA	NA	3	0.877275	13.2261
Klf6	NA	NA	NA	13.6667	NA	NA	14	NA	NA	18	NA	NA	NA	NA	3	0.0978009	15.1553
Klhl24	NA	NA	NA	NA	NA	NA	5.25	6.66667	NA	NA	NA	17.9167	NA	NA	3	0.826389	6.00147
Klhl7	NA	NA	NA	NA	NA	NA	NA	17.1667	NA	13	NA	19.75	NA	NA	3	0.237305	16.7238
Krtap6-3	NA	NA	NA	13	NA	NA	1	NA	NA	NA	15.5	NA	NA	NA	3	0.75	15.5
l7Rn6	NA	19.25	15.6667	NA	NA	NA	19.5	NA	NA	NA	NA	NA	NA	NA	3	0.0765336	18.1852
Large	NA	NA	NA	NA	NA	NA	8.5	21.8333	22	NA	NA	NA	NA	NA	3	0.592593	23.1669
Las1l	22.1667	NA	NA	8	NA	NA	NA	NA	NA	NA	NA	NA	13.3333	NA	3	0.947483	11.5715
Lcp1	NA	NA	4.16667	NA	NA	2.5	6.66667	NA	NA	NA	NA	NA	NA	NA	3	0.0904225	4.42962
Ldb2	NA	NA	NA	NA	NA	21.1667	4.5	NA	NA	20.8333	NA	NA	NA	NA	3	0.306134	22.9844
Ldlr	NA	NA	NA	NA	NA	NA	NA	18.8333	20.1667	NA	NA	3	NA	NA	3	0.347367	21.5138
Leprot	NA	NA	6.5	NA	19.1667	NA	NA	NA	NA	NA	NA	7.83333	NA	NA	3	0.826389	7.16667
Lgals3bp	NA	1.229	NA	NA	NA	5.83333	NA	NA	NA	NA	NA	8.58333	NA	NA	3	0.281699	5.33873
Lgals7	NA	NA	NA	NA	NA	15.3333	NA	NA	21.6667	18.5	NA	NA	NA	NA	3	0.208912	18.5
Lgals8	NA	22.5833	NA	NA	NA	NA	5.33333	1.33333	NA	NA	NA	NA	NA	NA	3	0.237305	1.68294
Lgals9	NA	2.62753	NA	NA	23	NA	NA	6.66667	NA	NA	NA	NA	NA	NA	3	0.306134	2.73413
Lgtn	NA	NA	NA	NA	NA	NA	2.58333	NA	NA	7.16667	NA	9.91667	NA	NA	3	0.280093	6.67677
Lias	NA	NA	4.83333	NA	NA	NA	2.16667	NA	NA	NA	NA	9.66667	NA	NA	3	0.292969	5.40371
Limd1	NA	NA	NA	18.1667	NA	NA	NA	15.3333	13.1667	NA	NA	NA	NA	NA	3	0.130208	15.5378
Limd2	NA	NA	NA	21.6667	NA	NA	0.833333	NA	NA	17.8333	NA	NA	NA	NA	3	0.255208	21.4836
Lin7b	21.1667	NA	NA	NA	NA	NA	NA	NA	NA	2.66667	NA	10.1116	NA	NA	3	0.854161	2.35554
Lipc	NA	3.71082	NA	9.83333	NA	NA	NA	3.83333	NA	NA	NA	NA	NA	NA	3	0.195235	5.55541
Lman2	NA	16.2312	NA	NA	NA	NA	16.5	NA	NA	NA	16.3333	NA	NA	NA	3	0.000376276	16.3548
LOC622404	NA	NA	NA	NA	NA	NA	23.1667	16.3333	NA	NA	NA	NA	15.3333	NA	3	0.319589	17.8199
LOC667398	NA	NA	NA	NA	NA	17.6667	20	NA	NA	NA	11.8333	NA	NA	NA	3	0.347367	16.8089
Lonp2	NA	4.5573	6.16667	NA	NA	NA	NA	6.83333	NA	NA	NA	NA	NA	NA	3	0.0269809	5.8571
Lox	NA	NA	NA	23.4167	NA	NA	NA	NA	NA	2.83333	NA	NA	22.3333	NA	3	0.105469	0.146289
Lphn3	NA	NA	NA	NA	NA	NA	1.83333	0	NA	NA	6.83333	NA	NA	NA	3	0.2432	2.71481
Lpin2	NA	11.5774	NA	19.3333	NA	NA	NA	NA	NA	NA	NA	NA	10	NA	3	0.453704	12.816
Lpp	NA	NA	NA	NA	NA	3.66667	4.5	NA	NA	3.33333	NA	NA	NA	NA	3	0.00708912	3.83269
Lrba	9.5	NA	NA	NA	NA	NA	NA	NA	11.8333	10.6667	NA	NA	NA	NA	3	0.0283565	10.6667
Lrig1	11.8333	NA	NA	NA	NA	NA	4.5	19.3333	NA	NA	NA	NA	NA	NA	3	0.978733	11.6142
Lsp1	NA	NA	NA	4.83333	NA	9.66667	NA	NA	NA	NA	NA	NA	9.66667	NA	3	0.121672	8.16563
Luc7l2	NA	NA	NA	NA	NA	NA	10.1667	2.66667	NA	NA	NA	7.02597	NA	NA	3	0.292969	6.70524
Ly6c	NA	NA	NA	NA	NA	NA	18.8333	14.1667	16	NA	NA	NA	NA	NA	3	0.113426	16.3106
Mafb	NA	12.2083	NA	8.5	NA	NA	10.5	NA	NA	NA	NA	NA	NA	NA	3	0.0716236	10.4068
Magi1	NA	NA	NA	NA	NA	NA	8.5	NA	NA	2.16667	16.8333	NA	NA	NA	3	0.972222	6.66285
Man2a1	9.66667	16.5833	NA	NA	NA	NA	NA	15.3333	NA	NA	NA	NA	NA	NA	3	0.249169	14.1099
Mansc1	NA	NA	NA	NA	NA	NA	6	NA	NA	4.5	NA	8.58333	NA	NA	3	0.0868417	6.34271
Map3k11	NA	22.4583	NA	5.5	NA	19.5	NA	NA	NA	NA	NA	NA	NA	NA	3	0.520833	23.1476
Map3k3	NA	NA	NA	23.5	NA	1.5	8.33333	NA	NA	NA	NA	NA	NA	NA	3	0.406395	2.57369
Mapk12	NA	NA	NA	NA	NA	NA	NA	NA	NA	NA	15.3333	8.625	7.66667	NA	3	0.306134	10.1168
Mapkapk2	16.5	0.5	NA	NA	NA	NA	NA	16.1667	NA	NA	NA	NA	NA	NA	3	0.36169	18.3333
Mapre2	NA	13.75	NA	NA	15.6667	NA	NA	NA	NA	NA	NA	19.2681	NA	NA	3	0.158593	16.1725
March5	NA	10.625	NA	NA	NA	NA	NA	9.16667	NA	16.6667	NA	NA	NA	NA	3	0.292969	11.833
Mat2a	NA	NA	NA	NA	NA	NA	NA	15.8333	7.91667	8.16667	NA	NA	NA	NA	3	0.326425	10.0396
Mat2b	NA	NA	4.83333	NA	NA	13	NA	NA	NA	9.83333	NA	NA	NA	NA	3	0.347367	9.38393
Mbtd1	9.66667	NA	NA	NA	NA	NA	NA	8.16667	7	NA	NA	NA	NA	NA	3	0.037037	8.27545
Mbtps1	6.5	23.3333	NA	NA	NA	NA	9.33333	NA	NA	NA	NA	NA	NA	NA	3	0.520833	5.76952
Mdm4	NA	NA	NA	11.1667	NA	NA	7	NA	NA	12.5	NA	NA	NA	NA	3	0.157552	10.3142
Mertk	NA	NA	NA	NA	NA	NA	13.6667	NA	NA	NA	11.1667	14.1667	NA	NA	3	0.046875	13.017
Mesdc2	NA	17.25	20.3333	NA	NA	NA	21.1667	NA	NA	NA	NA	NA	NA	NA	3	0.079898	19.6175
Metap2	NA	NA	NA	NA	NA	NA	7.83333	NA	NA	NA	9.16667	7.55552	NA	NA	3	0.0135198	8.18266
Mettl7a	NA	NA	NA	NA	NA	NA	NA	NA	12.8333	NA	14.5568	18.3796	NA	NA	3	0.160216	15.1865
Mif4gd	NA	21.8887	0.666667	NA	NA	NA	2.83333	NA	NA	NA	NA	NA	NA	NA	3	0.127343	0.478749
Mitf	NA	NA	NA	2.16667	NA	NA	NA	NA	NA	NA	NA	NA	14.5	11.6667	3	0.789931	11.9366
Mkks	NA	NA	NA	NA	NA	NA	16.1667	14.5	NA	NA	NA	18.4167	NA	NA	3	0.0798973	16.352
Mlf1	22.5	NA	NA	14	NA	NA	NA	NA	NA	14	NA	NA	NA	NA	3	0.376302	15.9796
Mll1	NA	NA	NA	22	NA	NA	NA	NA	8	NA	15.3333	NA	NA	NA	3	0.9375	15.6881
Mmp24	NA	NA	NA	NA	NA	NA	14.3333	NA	NA	NA	14	NA	15.5	NA	3	0.0117188	14.6094
Mobkl1a	NA	NA	NA	7.66667	NA	NA	6.83333	NA	NA	12.6667	NA	NA	NA	NA	3	0.177228	8.9025
Mobp	22.5	NA	NA	NA	NA	12.5	NA	NA	NA	1.83333	NA	NA	NA	NA	3	0.888889	23.7604
Mod1	NA	NA	0.833333	0.5	NA	NA	1.66667	NA	NA	NA	NA	NA	NA	NA	3	0.00708912	0.999361
Morf4l1	NA	NA	3.16667	NA	NA	NA	5.41667	23.8333	NA	NA	NA	NA	NA	NA	3	0.162363	2.84252
Mpdz	2.33333	7.48612	NA	NA	NA	NA	NA	NA	NA	13.1667	NA	NA	NA	NA	3	0.611256	7.54766
Mpp1	NA	11.3333	19.8333	NA	NA	7.16667	NA	NA	NA	NA	NA	NA	NA	NA	3	0.826389	10.9156
Mr1	NA	NA	NA	7.16667	NA	NA	5.66667	2.33333	NA	NA	NA	NA	NA	NA	3	0.121672	5.10033
Mrpl11	21.3333	NA	NA	16.3333	NA	NA	3.33333	NA	NA	NA	NA	NA	NA	NA	3	0.630208	21.4367
Mrpl18	21.25	NA	NA	9.75	NA	NA	NA	7.83333	NA	NA	NA	NA	NA	NA	3	0.808594	8.31017
Mrpl43	22.1667	NA	NA	4.33333	NA	NA	23.6667	NA	NA	NA	NA	NA	NA	NA	3	0.198061	0.587383
Mrpl50	NA	1.91667	NA	NA	NA	NA	NA	2.83333	NA	14.8333	NA	NA	NA	NA	3	0.75	1.91667
Mrpl51	20.6667	NA	NA	NA	NA	NA	NA	NA	NA	12	NA	NA	18	NA	3	0.391204	17.2377
Mrpl52	21.3333	NA	NA	NA	NA	NA	22.6667	NA	8.83333	NA	NA	NA	NA	NA	3	0.688802	23.0992
Mrpl55	NA	NA	NA	NA	NA	17	NA	10.1667	NA	17.5	NA	NA	NA	NA	3	0.280093	15.3015
Mrps17	21.8333	2.5	4	NA	NA	NA	NA	NA	NA	NA	NA	NA	NA	NA	3	0.198061	1.57928
Mrps25	NA	NA	19.8333	NA	NA	NA	19.9167	NA	NA	NA	9	NA	NA	NA	3	0.620696	18.8381
Msh3	NA	NA	NA	23.6667	NA	NA	NA	12	NA	NA	7.66667	NA	NA	NA	3	0.789931	7.83333
Msi2	NA	NA	NA	NA	NA	NA	9.83333	NA	NA	23.6667	NA	NA	11.3333	NA	3	0.708912	9.54263
Mt3	21.1667	13.3333	NA	NA	NA	NA	NA	NA	NA	4	NA	NA	NA	NA	3	0.972222	22.2004
Mtap7	7.16667	NA	NA	7.5	NA	NA	6	NA	NA	NA	NA	NA	NA	NA	3	0.0117188	6.89063
Mtch2	NA	NA	NA	NA	NA	NA	9	7.33333	NA	16.6667	NA	NA	NA	NA	3	0.453704	10.2037
Mtcp1	20.5833	NA	NA	13.1667	NA	NA	NA	NA	NA	NA	NA	19.1667	NA	NA	3	0.286495	17.9491
Mthfd1l	NA	NA	NA	NA	NA	NA	13.1667	NA	NA	NA	NA	13.9446	11.6667	NA	3	0.0270249	12.9296
Mtrr	NA	NA	NA	NA	NA	NA	13.5	NA	NA	11.3333	NA	17.0833	NA	NA	3	0.172201	13.9205
Muted	21.3333	NA	NA	NA	NA	NA	3.16667	NA	NA	5.5	NA	NA	NA	NA	3	0.347367	2.30893
Mvk	NA	NA	NA	7.83333	NA	NA	18.3333	NA	NA	22.6667	NA	NA	NA	NA	3	0.902344	21.4263
Mx1	NA	NA	NA	14.1667	NA	NA	8.5	NA	NA	NA	15.6667	NA	NA	NA	3	0.267506	13.0356
Mxd4	NA	NA	NA	NA	NA	NA	NA	15.6667	NA	NA	9.5	16.6667	NA	NA	3	0.267506	14.2626
Mxi1	NA	NA	NA	NA	16.8333	NA	NA	NA	NA	12.6667	NA	15	NA	NA	3	0.0904225	14.8422
Mycn	13.6667	NA	NA	19.5	NA	NA	NA	NA	NA	3.83333	NA	NA	NA	NA	3	0.947483	18.1038
Myeov2	20.5	NA	NA	NA	NA	NA	21.5	NA	NA	7.5	NA	NA	NA	NA	3	0.630208	22.3245
Mynn	NA	NA	NA	NA	NA	NA	3.66667	NA	NA	17.1667	7.66667	NA	NA	NA	3	0.902344	6.33302
Myo10	NA	NA	20.1667	NA	NA	NA	1.69652	NA	NA	23.8333	NA	NA	NA	NA	3	0.159267	23.2921
Myo1b	NA	23.8265	NA	NA	NA	NA	6.16667	NA	NA	NA	NA	7.96412	NA	NA	3	0.344903	5.04963
Myo1f	12.3333	NA	NA	NA	NA	NA	NA	NA	NA	10.5	NA	NA	20.6667	NA	3	0.538339	13.3482
Myo5a	NA	NA	10	NA	NA	NA	10	NA	NA	4.16667	NA	NA	NA	NA	3	0.177228	8.26318
N6amt2	20.6667	23.3333	NA	NA	NA	NA	19.6667	NA	NA	NA	NA	NA	NA	NA	3	0.0700231	21.2
Nap1l2	NA	NA	NA	6.16667	NA	NA	NA	NA	NA	3	NA	16.6667	NA	NA	3	0.902344	4.48307
Napa	10.1667	NA	NA	NA	NA	NA	14.6667	NA	NA	17.5	NA	NA	NA	NA	3	0.280093	14.2213
Napb	NA	NA	NA	NA	NA	NA	14.8333	NA	NA	2.08333	NA	NA	NA	20.8333	3	0.65918	20.7719
Narg1	10.1667	NA	NA	NA	NA	NA	NA	1.5	NA	23.3333	NA	NA	NA	NA	3	0.611256	2.21913
Nasp	NA	NA	NA	NA	NA	12	1.66667	NA	NA	NA	NA	18.25	NA	NA	3	0.914931	17.8123
Ncoa3	NA	NA	NA	NA	NA	NA	14.5	NA	NA	9	13.3333	NA	NA	NA	3	0.157552	12.3802
Ndrg1	NA	1.56234	NA	NA	NA	NA	NA	5.83333	8.83333	NA	NA	NA	NA	NA	3	0.275351	5.49193
Ndrl	11	1.89845	20.8333	NA	NA	NA	NA	NA	NA	NA	NA	NA	NA	NA	3	0.947483	23.9893
Nedd4	NA	NA	NA	NA	NA	NA	NA	5.58333	NA	1.66667	8.5	NA	NA	NA	3	0.2432	5.30533
Nefm	NA	NA	NA	9.33333	NA	NA	NA	NA	NA	NA	18.3333	19.125	NA	NA	3	0.499358	16.8988
Neo1	NA	NA	NA	NA	NA	NA	6.50227	9.16667	NA	NA	7	NA	NA	NA	3	0.0369741	7.54514
Neu1	9.66667	NA	NA	NA	NA	NA	14.8333	NA	NA	21	NA	NA	NA	NA	3	0.668981	14.9074
Nf1	NA	NA	NA	12.1667	NA	NA	11.1667	NA	NA	22.6667	NA	NA	NA	NA	3	0.688802	12.6186
Nfia	NA	NA	0.5	8.66667	NA	NA	7.16667	NA	NA	NA	NA	NA	NA	NA	3	0.347367	5.90103
Nfix	NA	NA	NA	NA	NA	NA	7.91667	18.6667	NA	NA	NA	NA	9.83333	NA	3	0.601888	10.6363
Nfx1	NA	NA	NA	NA	NA	NA	3.93633	NA	NA	7	NA	8.63901	NA	NA	3	0.115184	6.55799
Nktr	NA	NA	NA	NA	NA	NA	NA	8	NA	2.5	13.6667	NA	NA	NA	3	0.64945	8.0149
Nlk	NA	NA	NA	21.1667	NA	NA	NA	NA	NA	23.5	NA	NA	21.6667	NA	3	0.0283565	22.1043
Nme1	21.3333	NA	NA	NA	NA	23.5	22	NA	NA	NA	NA	NA	NA	NA	3	0.0244502	22.274
Nme3	20.9167	NA	NA	8	NA	NA	NA	NA	NA	NA	NA	NA	4.33333	NA	3	0.639793	3.97843
Nolc1	NA	18.1667	NA	NA	NA	NA	15	NA	NA	12.3333	NA	NA	NA	NA	3	0.177228	15.1477
Nphp1	NA	NA	NA	NA	19	NA	2.16667	16.3333	NA	NA	NA	NA	NA	NA	3	0.503617	19.7987
Npnt	NA	NA	22.3333	NA	NA	NA	NA	2.66667	NA	6.33333	NA	NA	NA	NA	3	0.333333	2.5
Nppb	NA	NA	NA	16.6667	NA	23	NA	NA	NA	NA	NA	NA	NA	21	3	0.208912	20.3289
Nptn	NA	NA	NA	11.5	NA	NA	13	13.5	NA	NA	NA	NA	NA	NA	3	0.0208333	12.6704
Nr0b2	NA	3.39063	NA	NA	NA	NA	22.3333	NA	NA	15.6667	NA	NA	NA	NA	3	0.715892	22.2794
Nr2f6	NA	0.280752	20.6667	2.5	NA	NA	NA	NA	NA	NA	NA	NA	NA	NA	3	0.177228	23.8684
Nr3c1	NA	NA	NA	NA	NA	NA	NA	NA	NA	14.3333	8.83333	16.75	NA	NA	3	0.326425	13.5552
Nrarp	NA	NA	NA	NA	NA	NA	1.91667	4.5	22.3333	NA	NA	NA	NA	NA	3	0.198061	1.62643
Nrf1	NA	NA	NA	NA	NA	NA	NA	NA	NA	21	20.5	20.9167	NA	NA	3	0.00130208	20.8056
Nrg4	NA	NA	NA	NA	NA	NA	12.8333	10.5	13.6667	NA	NA	NA	NA	NA	3	0.052228	12.348
Nsf	NA	NA	NA	8.83333	NA	NA	13.6667	NA	NA	2.5	NA	NA	NA	NA	3	0.64945	8.69969
Nudcd3	9.83333	NA	NA	20.3333	NA	16.3333	NA	NA	NA	NA	NA	NA	NA	NA	3	0.574219	15.9845
Nudt16l1	NA	3.875	NA	NA	NA	NA	NA	5.83333	8.83333	NA	NA	NA	NA	NA	3	0.128047	6.15342
Nudt21	20.3333	NA	NA	NA	NA	5.83333	3.33333	NA	NA	NA	NA	NA	NA	NA	3	0.470052	2.45984
Nudt4	NA	NA	20.8333	21.25	NA	NA	NA	22	NA	NA	NA	NA	NA	NA	3	0.00708912	21.3607
Nufip1	NA	NA	11.6667	15.3333	NA	NA	NA	NA	NA	9.5	NA	NA	NA	NA	3	0.177228	12.1101
Nup62	NA	18.2639	NA	NA	NA	NA	17	16.6667	NA	NA	NA	NA	NA	NA	3	0.0132869	17.308
Nup98	NA	NA	NA	NA	NA	NA	6.66667	NA	NA	NA	19	5.91667	NA	NA	3	0.708912	5.60029
Nxf1	NA	NA	NA	NA	NA	NA	3.16667	NA	NA	NA	15.6667	19.25	NA	NA	3	0.688802	19.4915
Oaf	NA	NA	NA	NA	NA	NA	10	4.16667	NA	2.33333	NA	NA	NA	NA	3	0.306134	5.20347
Ogt	7.16667	NA	NA	NA	NA	NA	NA	3.5	15.3333	NA	NA	NA	NA	NA	3	0.729311	7.256
Olfm1	22.6667	NA	NA	NA	NA	NA	18.1667	NA	NA	3.56048	NA	NA	NA	NA	3	0.459603	22.7456
Olfr71	NA	NA	8.16667	NA	NA	NA	4.66667	NA	NA	8.66667	NA	NA	NA	NA	3	0.0833333	7.21327
Opn1mw	NA	NA	NA	1.16667	NA	NA	1.16667	NA	NA	12.1667	NA	NA	NA	NA	3	0.630208	2.10346
Oprl1	NA	NA	NA	23.1667	NA	18.3333	NA	NA	NA	1.5	NA	NA	NA	NA	3	0.267506	22.4889
Orc6l	21.1667	NA	NA	7.5	NA	NA	NA	NA	NA	5.83333	NA	NA	NA	NA	3	0.556134	4.81962
Osbpl1a	NA	NA	4.5	NA	NA	NA	7	22.8333	NA	NA	NA	NA	NA	NA	3	0.347367	3.7239
Osmr	NA	NA	NA	19.5	NA	NA	17.3333	NA	NA	16.6667	NA	NA	NA	NA	3	0.0418113	17.8218
Paics	NA	NA	NA	NA	NA	NA	23.1667	5.83333	NA	13.8333	NA	NA	NA	NA	3	0.972222	4.5
Papola	NA	NA	NA	NA	NA	19.1667	22.6667	4	NA	NA	NA	NA	NA	NA	3	0.406395	23.0754
Papss1	0	20.1954	NA	NA	NA	NA	NA	NA	NA	3.66667	NA	NA	NA	NA	3	0.290729	23.9636
Paqr7	NA	NA	NA	NA	NA	14.6667	0.833333	NA	NA	NA	16.3333	NA	NA	NA	3	0.538339	17.3964
Paqr8	NA	NA	NA	NA	NA	NA	1.33333	NA	NA	NA	15	16.3295	NA	NA	3	0.556134	17.4304
Pcaf	NA	8.40279	4	NA	NA	NA	6.66667	NA	NA	NA	NA	NA	NA	NA	3	0.100961	6.37513
Pcf11	NA	NA	NA	NA	NA	NA	12.5833	NA	NA	NA	14.5	17.1667	NA	NA	3	0.109411	14.7336
Pcmtd2	NA	NA	NA	NA	NA	NA	3.91667	6.5	NA	NA	NA	18.75	NA	NA	3	0.719076	3.73484
Pcnp	NA	NA	NA	20.1667	NA	NA	7.83333	NA	NA	15.5	NA	NA	NA	NA	3	0.789931	15.6386
Pcolce	NA	NA	NA	1.33333	20.8333	NA	6.33333	NA	NA	NA	NA	NA	NA	NA	3	0.470052	1.43115
Pctk3	NA	15.6667	NA	NA	NA	10.5	12.5	NA	NA	NA	NA	NA	NA	NA	3	0.139034	12.8556
Pde8a	NA	NA	NA	8	NA	NA	14	6.33333	NA	NA	NA	NA	NA	NA	3	0.306134	9.12337
Pdgfb	NA	NA	NA	20.6667	NA	NA	7	NA	NA	NA	15.1667	NA	NA	NA	3	0.914931	16.1009
Pdia3	NA	18.6667	19	NA	NA	NA	NA	NA	20.3333	NA	NA	NA	NA	NA	3	0.0144676	19.3308
Pdlim7	NA	NA	NA	17.6667	NA	18.1667	NA	NA	NA	NA	16.5	NA	NA	NA	3	0.0144676	17.4462
Pdyn	23	NA	NA	17.1667	NA	NA	15.5	NA	NA	NA	NA	NA	NA	NA	3	0.292969	18.2646
Peci	22	NA	NA	NA	NA	14.6667	9.33333	NA	NA	NA	NA	NA	NA	NA	3	0.826389	14.4597
Penk1	20.1667	NA	NA	4.16667	NA	NA	NA	NA	NA	5.66667	NA	NA	NA	NA	3	0.470052	2.91667
Pex14	NA	NA	NA	7	NA	NA	5.66667	8.83333	NA	NA	NA	NA	NA	NA	3	0.052228	7.16169
Pex16	NA	1.58333	NA	NA	NA	NA	NA	7.83333	10.3333	NA	NA	NA	NA	NA	3	0.398763	6.98732
Pex5	8	NA	NA	6	NA	NA	NA	5.33333	NA	NA	NA	NA	NA	NA	3	0.037037	6.43537
Phactr1	NA	NA	NA	NA	NA	NA	NA	14.3333	NA	NA	NA	NA	6.16667	11.3333	3	0.347367	10.8022
Phka1	15	NA	NA	NA	NA	NA	9.5	NA	NA	NA	NA	17.625	NA	NA	3	0.343831	14.2918
Phka2	9.16667	NA	NA	NA	NA	NA	10.5	NA	4.33333	NA	NA	NA	NA	NA	3	0.198061	8.14858
Phox2a	NA	NA	NA	NA	NA	NA	8.5	NA	NA	4.83333	NA	NA	NA	13.3333	3	0.376302	8.77377
Picalm	NA	NA	NA	NA	NA	NA	13	10.6667	NA	NA	NA	18.6667	NA	NA	3	0.333333	13.8333
Pigo	NA	NA	NA	NA	NA	NA	NA	16.4167	6.16667	2.5	NA	NA	NA	NA	3	0.920898	4.22574
Pigp	NA	NA	NA	NA	NA	NA	2	NA	NA	12.5	NA	7.33333	NA	NA	3	0.574219	7.30994
Pigx	NA	NA	NA	9.16667	NA	NA	16	NA	NA	17.1667	NA	NA	NA	NA	3	0.333333	14.5833
Pip5k1a	20.8333	NA	NA	NA	NA	NA	8.25	NA	NA	23.8333	NA	NA	NA	NA	3	0.678856	0.172503
Pip5k1b	NA	NA	NA	NA	NA	5	7.05552	NA	NA	18.6667	NA	NA	NA	NA	3	0.796244	5.35957
Pip5k2a	8	NA	NA	NA	NA	NA	NA	NA	7	NA	NA	18.1696	NA	NA	3	0.649787	8.70807
Pip5k2c	NA	NA	NA	19.1667	NA	NA	8.33333	NA	NA	NA	NA	NA	8.33333	NA	3	0.611256	9.40232
Pla2g12a	NA	9.14682	NA	11	NA	NA	NA	NA	NA	20.3333	NA	NA	NA	NA	3	0.651761	11.5976
Plaa	NA	NA	NA	15	NA	NA	5.33333	NA	NA	15.1667	NA	NA	NA	NA	3	0.503617	13.3875
Plac9	20	NA	3.33333	NA	NA	NA	NA	NA	NA	6.33333	NA	NA	NA	NA	3	0.556134	2.68871
Plagl1	NA	NA	NA	NA	NA	5.25	NA	NA	3.66667	7	NA	NA	NA	NA	3	0.0578704	5.30371
Plk2	6.41667	NA	NA	2.16667	NA	NA	NA	NA	4.66667	NA	NA	NA	NA	NA	3	0.0940754	4.4306
Plrg1	NA	23.8333	NA	NA	NA	4	23	NA	NA	NA	NA	NA	NA	NA	3	0.130208	0.858575
Pltp	NA	NA	NA	8	NA	NA	NA	NA	NA	4.5	NA	7.41667	NA	NA	3	0.0638021	6.66641
Plxnb2	NA	NA	13	NA	NA	NA	7.5	NA	NA	2.5	NA	NA	NA	NA	3	0.574219	7.57015
Pmp22	9.66667	NA	NA	NA	NA	NA	16.1667	5.33333	NA	NA	NA	NA	NA	NA	3	0.611256	9.91799
Pnkd	NA	22.3625	NA	5.25	NA	NA	NA	1.83333	NA	NA	NA	NA	NA	NA	3	0.247072	1.81833
Pnpo	6.66667	NA	12.3333	17.1667	NA	NA	NA	NA	NA	NA	NA	NA	NA	NA	3	0.574219	12.2165
Podxl	NA	NA	NA	NA	14	NA	NA	NA	NA	16.6667	NA	NA	10.8333	NA	3	0.177228	13.8523
Pofut2	NA	NA	NA	NA	NA	NA	15.1288	NA	NA	7	14	NA	NA	NA	3	0.344157	12.5552
Pold3	5.66667	NA	NA	NA	NA	NA	23.6667	NA	NA	NA	15	NA	NA	NA	3	0.972222	1.88151
Poldip2	7.5	NA	NA	NA	NA	NA	13.1667	15	NA	NA	NA	NA	NA	NA	3	0.292969	12.1568
Polr2j	21	NA	NA	NA	NA	NA	20.8333	NA	NA	13.5	NA	NA	NA	NA	3	0.292969	18.9398
Polr2k	21.5	NA	6.83333	16.3333	NA	NA	NA	NA	NA	NA	NA	NA	NA	NA	3	0.964844	19.0654
Polr3k	NA	0.5	NA	NA	NA	NA	22.6667	0.5	NA	NA	NA	NA	NA	NA	3	0.0175058	23.8942
Polrmt	NA	NA	NA	NA	NA	17.8333	NA	NA	NA	12.3333	18.3333	NA	NA	NA	3	0.1875	16.3611
Pomp	21.5	NA	NA	NA	NA	NA	22.8333	NA	NA	11.3333	NA	NA	NA	NA	3	0.688802	21.0674
Pop4	NA	NA	NA	NA	NA	13.6667	16.1667	NA	NA	NA	NA	NA	7.16667	NA	3	0.421875	12.8026
Ppapdc1	NA	NA	NA	NA	NA	NA	21.6667	15.6667	NA	5.16667	NA	NA	NA	NA	3	0.902344	21.198
Ppara	NA	9.44742	NA	6.16667	NA	NA	NA	6.33333	NA	NA	NA	NA	NA	NA	3	0.056059	7.28661
Ppargc1a	NA	NA	NA	6.5	NA	NA	7.87478	NA	NA	13.5	NA	NA	NA	NA	3	0.255208	9.04437
Ppp2r5c	23.5	NA	NA	NA	NA	NA	8.11559	NA	NA	13.1667	NA	NA	NA	NA	3	0.914931	9.28977
Ppp3ca	NA	NA	4	NA	NA	5.66667	8	NA	NA	NA	NA	NA	NA	NA	3	0.0833333	5.87802
Ppp3cb	7.5	NA	NA	NA	NA	NA	15.1667	5.16667	NA	NA	NA	NA	NA	NA	3	0.520833	8.39341
Ppp4c	NA	NA	NA	5.83333	NA	4.5	22	NA	NA	NA	NA	NA	NA	NA	3	0.319589	3.18358
Pprc1	NA	NA	NA	NA	NA	1.33333	12.3333	NA	NA	NA	15	NA	NA	NA	3	0.859375	14.0424
Pptc7	NA	13.5	NA	9.66667	NA	NA	NA	12.5	NA	NA	NA	NA	NA	NA	3	0.0765336	11.9157
Prdx1	21.8333	NA	NA	NA	NA	NA	1.66667	NA	NA	NA	NA	5.91667	NA	NA	3	0.340314	1.76984
Prickle1	NA	NA	NA	NA	NA	NA	13	NA	NA	NA	14.3333	20.5833	NA	NA	3	0.299515	15.619
Prkab1	NA	NA	NA	NA	NA	4.16667	0.5	19.75	NA	NA	NA	NA	NA	NA	3	0.36896	0.242831
Prkag2	NA	NA	NA	NA	NA	NA	7.83333	0	NA	NA	2	NA	NA	NA	3	0.319589	2.97637
Prkci	NA	NA	NA	NA	20	NA	4.5	5.83333	NA	NA	NA	NA	NA	NA	3	0.503617	3.25118
Prkdc	21.6667	NA	NA	9.66667	NA	NA	NA	NA	NA	NA	NA	NA	8	NA	3	0.75	8
Prnd	NA	NA	NA	NA	NA	NA	2.5	NA	NA	NA	NA	NA	1.16667	3.5	3	0.0283565	2.39065
Prosc	NA	NA	3.16667	NA	NA	NA	NA	NA	NA	NA	14.8333	17.25	NA	NA	3	0.789931	16.9594
Prpf3	NA	NA	NA	NA	NA	NA	19.1667	NA	NA	NA	15.8333	18.6667	NA	NA	3	0.0578704	17.9136
Prpf6	8.83333	NA	NA	0.333333	NA	NA	NA	NA	NA	14.3333	NA	NA	NA	NA	3	0.9375	10.2193
Prps2	NA	NA	NA	NA	NA	NA	3.66667	14.8333	NA	0	NA	NA	NA	NA	3	0.843316	0.649376
Prss12	NA	NA	NA	23.5	NA	NA	21	NA	7.66667	NA	NA	NA	NA	NA	3	0.592593	0.205391
Prss23	NA	NA	23.3333	19.6667	NA	NA	NA	NA	NA	NA	19.3333	NA	NA	NA	3	0.0833333	20.7266
Psen2	NA	23.4239	NA	NA	NA	NA	4.83333	NA	NA	22.8333	NA	NA	NA	NA	3	0.1875	0.842246
Psip1	NA	NA	NA	NA	NA	NA	14.6667	NA	NA	2.33333	NA	20	NA	NA	3	0.708912	20.04
Psma1	NA	NA	NA	NA	NA	NA	22.3333	4	NA	NA	NA	17.0833	NA	NA	3	0.620696	22.3792
Psma2	21.5	6.41667	NA	NA	NA	NA	21	NA	NA	NA	NA	NA	NA	NA	3	0.461842	23.1319
Psma5	20.1667	3.8933	NA	NA	NA	NA	NA	8.66667	NA	NA	NA	NA	NA	NA	3	0.808594	4.10743
Psmb1	21.5833	NA	NA	NA	NA	NA	22	NA	9.66667	NA	NA	NA	NA	NA	3	0.760308	21.9169
Psmc6	NA	4.08333	NA	16.6667	NA	NA	3	NA	NA	NA	NA	NA	NA	NA	3	0.678856	2.48554
Ptafr	NA	0.416667	NA	2.5	NA	NA	NA	NA	NA	8.5	NA	NA	NA	NA	3	0.340314	3.46959
Ptbp2	NA	NA	NA	NA	NA	6.66667	NA	8.83333	NA	NA	NA	7.10847	NA	NA	3	0.0244502	7.53052
Ptdsr	NA	NA	NA	NA	NA	NA	NA	NA	NA	20.1667	15.1667	18.3333	NA	NA	3	0.130208	17.9242
Pthr1	NA	NA	NA	23.1667	NA	NA	NA	0.333333	NA	3	NA	NA	NA	NA	3	0.0765336	0.811254
Ptpn12	NA	NA	NA	NA	NA	NA	13.5	NA	NA	NA	15.5	20.208	NA	NA	3	0.234362	16.2603
Ptpn9	9.16667	NA	NA	0	NA	NA	NA	NA	NA	NA	15.1667	NA	NA	NA	3	0.978733	12.5665
Ptprd	NA	NA	NA	NA	NA	NA	NA	14.3333	14.8333	3.41667	NA	NA	NA	NA	3	0.678856	13.7842
Ptprv	NA	NA	2.83333	NA	NA	NA	NA	NA	NA	10.1667	9.5	NA	NA	NA	3	0.280093	7.8916
Pttg1ip	NA	2.39065	NA	NA	NA	NA	NA	12.5	NA	4.16667	NA	NA	NA	NA	3	0.532286	5.21241
Pxk	NA	NA	NA	NA	NA	1	15.8333	NA	NA	14.8333	NA	NA	NA	NA	3	0.538339	17.0825
Pxn	NA	NA	NA	13.3333	NA	NA	8.66667	NA	NA	12.5	NA	NA	NA	NA	3	0.113426	11.5663
Pygb	NA	NA	NA	5	NA	NA	NA	4.16667	NA	2.33333	NA	NA	NA	NA	3	0.037037	3.84022
R3hdm1	NA	NA	NA	NA	NA	6	NA	NA	NA	14.5	NA	NA	NA	12.6667	3	0.376302	11.5349
Rab11a	21.5	NA	NA	10.8333	NA	NA	1.66667	NA	NA	NA	NA	NA	NA	NA	3	0.888889	0.582087
Rab12	NA	NA	3.66667	NA	NA	NA	4.83333	6.5	NA	NA	NA	NA	NA	NA	3	0.0418113	4.99606
Rab14	11.5	NA	NA	NA	NA	NA	2.33333	NA	NA	8.33333	NA	NA	NA	NA	3	0.437645	7.73926
Rab3ip	NA	NA	5.5	5.66667	NA	NA	12.0833	NA	NA	NA	NA	NA	NA	NA	3	0.225731	7.4463
Rab4a	NA	NA	NA	NA	23.3333	NA	20.0833	NA	NA	9.16667	NA	NA	NA	NA	3	0.867079	22.3512
Rab5a	NA	6.83333	5.33333	9.33333	NA	NA	NA	NA	NA	NA	NA	NA	NA	NA	3	0.0833333	7.15041
Rabgap1l	5.5	NA	NA	NA	NA	6.16667	21.75	NA	NA	NA	NA	NA	NA	NA	3	0.36896	3.82534
Rabggtb	NA	3.58333	NA	NA	NA	NA	20.8333	6.33333	NA	NA	NA	NA	NA	NA	3	0.470052	2.80556
Rabl3	NA	NA	NA	NA	NA	NA	NA	NA	NA	NA	4.83333	6.5	7.16667	NA	3	0.0283565	6.17187
Rabl4	20.75	NA	NA	NA	NA	14	NA	NA	NA	NA	NA	NA	NA	12.8333	3	0.326425	15.4095
Rad51l1	NA	NA	NA	NA	NA	16.1667	NA	NA	NA	16.1667	21.5	NA	NA	NA	3	0.148148	17.7916
Ramp2	NA	NA	NA	NA	NA	NA	NA	NA	NA	2.33333	17.6667	NA	11	NA	3	0.993056	14.3333
Ramp3	NA	NA	NA	NA	NA	NA	2.83333	5	NA	5	NA	NA	NA	NA	3	0.0244502	4.28662
Ran	20.6667	21.5257	NA	NA	NA	NA	NA	NA	19	NA	NA	NA	NA	NA	3	0.0332252	20.4024
Ranbp5	NA	NA	NA	NA	NA	18.3333	NA	NA	NA	14.1667	10.3333	NA	NA	NA	3	0.333333	14.25
Rarres2	21.5	NA	NA	NA	NA	NA	NA	22.3333	NA	0.333333	NA	NA	NA	NA	3	0.0418113	22.7131
Rbck1	NA	NA	NA	21.8333	NA	19	12.3333	NA	NA	NA	NA	NA	NA	NA	3	0.470052	18.2542
Rbl2	NA	5.33333	NA	NA	NA	NA	5.33333	NA	NA	NA	NA	17.7083	NA	NA	3	0.703857	4.9619
Rbm10	NA	NA	NA	NA	NA	NA	NA	2.33333	NA	0	NA	18.1667	NA	NA	3	0.347367	23.1423
Rbm39	1.5	2.04167	NA	NA	NA	NA	10.444	NA	NA	NA	NA	NA	NA	NA	3	0.416646	3.7389
Rbp7	NA	NA	NA	NA	NA	NA	NA	8	6.83333	15.1667	NA	NA	NA	NA	3	0.36169	9.43708
Rbpms2	NA	NA	NA	NA	NA	NA	15.8333	13	NA	NA	NA	NA	2.33333	NA	3	0.888889	14.5131
Rcl1	NA	6.66667	NA	9.66667	NA	NA	11	NA	NA	NA	NA	NA	NA	NA	3	0.0978009	9.1431
Rcor3	NA	NA	NA	NA	NA	NA	7.5	NA	NA	NA	9.66667	7.88491	NA	NA	3	0.0244502	8.34443
Rdx	NA	5.1698	0.5	NA	NA	NA	16.3333	NA	NA	NA	NA	NA	NA	NA	3	0.843626	0.956689
Recc1	NA	NA	NA	NA	19.6667	NA	NA	NA	18.8333	14.5	NA	NA	NA	NA	3	0.139034	17.7637
Reep3	NA	NA	NA	NA	NA	NA	NA	15	20.8333	4.66667	NA	NA	NA	NA	3	0.914931	20.1068
Reep5	20.6667	NA	NA	NA	NA	NA	18.5	NA	NA	22.1667	NA	NA	NA	NA	3	0.0700231	20.4535
Rexo2	8.16667	NA	NA	NA	NA	NA	20	NA	NA	0.166667	NA	NA	NA	NA	3	0.7704	0.0833324
Rfc3	NA	3.08333	NA	22	NA	NA	23.75	NA	NA	NA	NA	NA	NA	NA	3	0.134585	0.234325
Rfk	8	NA	NA	NA	NA	NA	0.833333	NA	20.1667	NA	NA	NA	NA	NA	3	0.729311	0.884774
Rgl1	NA	NA	NA	NA	NA	NA	2.16667	NA	19.6667	NA	7.5	NA	NA	NA	3	0.729311	2.14236
Rgs16	4.91667	8.71338	NA	NA	NA	NA	NA	NA	5.16667	NA	NA	NA	NA	NA	3	0.0750783	6.22067
Rgs19	20	NA	NA	2	NA	4.33333	NA	NA	NA	NA	NA	NA	NA	NA	3	0.36169	1.12051
Rgs4	NA	NA	NA	NA	NA	19.3333	NA	3.5	NA	NA	NA	2.64853	NA	NA	3	0.347367	1.06592
Rgs5	NA	NA	NA	1.83333	NA	NA	8.33333	4.33333	NA	NA	NA	NA	NA	NA	3	0.220052	4.76004
Rhbdl3	NA	NA	NA	NA	NA	16.3333	NA	NA	NA	16	NA	NA	18	NA	3	0.0208333	16.7729
Rhoc	NA	NA	NA	1.33333	NA	NA	NA	NA	2.83333	5	NA	NA	NA	NA	3	0.0700231	3.04653
Rhoq	NA	NA	NA	NA	NA	NA	13.1667	17	19	NA	NA	NA	NA	NA	3	0.177228	16.4579
Rhot1	22.6667	NA	NA	NA	NA	NA	NA	10.6667	NA	16.3333	NA	NA	NA	NA	3	0.75	16.3333
Rhou	11	2.33333	NA	20.3333	NA	NA	NA	NA	NA	NA	NA	NA	NA	NA	3	0.972222	0.118486
Rims2	NA	NA	NA	NA	NA	NA	14.9167	NA	NA	1.5	NA	9.66667	NA	NA	3	0.895725	10.4532
Riok3	NA	NA	NA	NA	NA	NA	11.5	7.75	NA	11	NA	NA	NA	NA	3	0.0732422	10.1206
Rit1	NA	NA	NA	NA	NA	4.16667	21.5	NA	NA	4.16667	NA	NA	NA	NA	3	0.231481	2.2777
Rnf125	NA	22.4167	NA	NA	NA	NA	17.1667	NA	NA	19.1667	NA	NA	NA	NA	3	0.143555	19.5463
Rnf13	NA	NA	4	NA	NA	3.66667	3.5	NA	NA	NA	NA	NA	NA	NA	3	0.00130208	3.72218
Rnf141	10.3333	2.56575	NA	NA	NA	NA	NA	NA	NA	0.833333	NA	NA	NA	NA	3	0.470052	3.72931
Rnf19	NA	NA	NA	20	NA	14	NA	NA	NA	16	NA	NA	NA	NA	3	0.1875	16.5863
Rnf8	21.6667	NA	NA	22.3333	NA	NA	21.8333	NA	NA	NA	NA	NA	NA	NA	3	0.00231481	21.9443
Rora	6.75	NA	NA	NA	12	NA	NA	NA	NA	NA	15.6667	NA	NA	NA	3	0.414099	11.6519
RP23-136K12.4	NA	NA	NA	NA	NA	NA	5.5	NA	NA	NA	NA	11.3333	11.3333	NA	3	0.177228	9.59652
Rpl13	22	NA	NA	NA	NA	NA	NA	22.6667	10.1667	NA	NA	NA	NA	NA	3	0.770399	22.501
Rpl14	NA	NA	16	NA	NA	14.5	NA	NA	NA	22.8333	NA	NA	NA	NA	3	0.36169	17.278
Rpl21	21.8333	NA	NA	5.16667	NA	NA	NA	NA	7.66667	NA	NA	NA	NA	NA	3	0.503617	4.31034
Rpl36	22	NA	NA	NA	NA	NA	NA	NA	8.83333	10.8333	NA	NA	NA	NA	3	0.843316	9.65485
Rpl41	21.5	23.5833	13.5	NA	NA	NA	NA	NA	NA	NA	NA	NA	NA	NA	3	0.52955	20.5417
Rpl7l1	NA	NA	NA	NA	NA	23.8333	NA	NA	NA	NA	15.8333	19.3888	NA	NA	3	0.333333	19.6111
Rpo1-4	NA	NA	NA	11.6667	NA	NA	4.66667	NA	NA	13.3333	NA	NA	NA	NA	3	0.391204	10.4499
Rpp21	20.6667	22.25	NA	NA	NA	NA	23.5	NA	NA	NA	NA	NA	NA	NA	3	0.0418113	22.1415
Rpp30	NA	NA	NA	NA	NA	7.33333	20.8333	NA	19.5	NA	NA	NA	NA	NA	3	0.729311	20.9862
Rps24	NA	NA	NA	NA	NA	NA	21.3333	NA	7.5	3.83333	NA	NA	NA	NA	3	0.538339	3.37943
Rps6ka2	6	NA	NA	12	NA	6.16667	NA	NA	NA	NA	NA	NA	NA	NA	3	0.1875	7.83781
Rps6ka3	NA	NA	NA	NA	NA	NA	NA	NA	0.5	17.5	NA	22.5833	NA	NA	3	0.255208	21.7129
Rrp12	NA	NA	NA	10.5	NA	NA	15.3333	NA	NA	12	NA	NA	NA	NA	3	0.121672	12.5663
Rwdd3	NA	NA	NA	NA	NA	NA	6.16667	NA	NA	19.3333	8.16667	NA	NA	NA	3	0.843316	6.98818
S100a13	21.5	NA	9.66667	2.33333	NA	NA	NA	NA	NA	NA	NA	NA	NA	NA	3	0.770399	2.27746
S100a16	NA	NA	NA	NA	NA	NA	23.3333	NA	23.5	NA	NA	4.55284	NA	NA	3	0.141892	0.994331
Sac3d1	19.6667	NA	NA	NA	NA	17.3333	14.6667	NA	NA	NA	NA	NA	NA	NA	3	0.130208	17.2311
Safb	8.66667	NA	NA	NA	NA	NA	NA	NA	NA	NA	16.5	17.1667	NA	NA	3	0.376302	14.8269
Scd2	NA	NA	19.3333	20.1667	NA	17.6667	NA	NA	NA	NA	NA	NA	NA	NA	3	0.0325521	19.0606
Scp2	21.3333	0.333333	NA	NA	NA	NA	NA	NA	NA	NA	NA	NA	5.16667	NA	3	0.319589	0.800153
Scye1	23.1667	NA	5.33333	10.8333	NA	NA	NA	NA	NA	NA	NA	NA	NA	NA	3	0.708912	5.30661
Scyl3	NA	NA	NA	NA	NA	NA	9.66667	NA	NA	NA	NA	7.67119	3	NA	3	0.231481	6.91783
Sdc1	NA	19.7129	NA	8.16667	NA	NA	16.3333	NA	NA	NA	NA	NA	NA	NA	3	0.694356	16.0911
Sdpr	NA	NA	NA	13.3333	NA	NA	NA	NA	9.33333	NA	NA	14.3333	NA	NA	3	0.130208	12.4111
Sec14l2	NA	23.3187	NA	12.6667	NA	NA	NA	NA	NA	NA	18.1667	NA	NA	NA	3	0.590966	18.1215
Sec22b	NA	NA	NA	4	NA	NA	20.5	NA	NA	21.1667	NA	NA	NA	NA	3	0.292969	22.7942
Sec23a	NA	12.6667	NA	7.83333	NA	7	NA	NA	NA	NA	NA	NA	NA	NA	3	0.167245	9.02944
Sec63	NA	NA	23.6667	NA	NA	NA	15.4167	NA	NA	14.5	NA	NA	NA	NA	3	0.437645	16.9336
Selenbp1	NA	20.3333	8.83333	NA	NA	NA	NA	15.8333	NA	NA	NA	NA	NA	NA	3	0.688802	15.6905
Sep15	22.5	NA	3.5	19.6667	NA	NA	NA	NA	NA	NA	NA	NA	NA	NA	3	0.319589	23.0517
Sept11	NA	NA	NA	NA	NA	19.1667	0.833333	NA	NA	NA	17.1667	NA	NA	NA	3	0.306134	20.1169
Sept9	NA	23.4167	NA	NA	NA	NA	NA	9.5	NA	2.66667	NA	NA	NA	NA	3	0.52955	3.25613
Serbp1	NA	NA	NA	NA	NA	NA	19.5	NA	NA	12.5833	7	NA	NA	NA	3	0.808594	12.4838
Serpinb6a	21.5	NA	NA	13.6667	NA	NA	0.666667	NA	NA	NA	NA	NA	NA	NA	3	0.630208	21.0312
Sertad1	NA	NA	16.6667	NA	NA	NA	NA	5.5	8.5	NA	NA	NA	NA	NA	3	0.64945	8.94301
Sfrs1	NA	22.25	NA	NA	NA	NA	NA	14.8333	NA	NA	NA	18.6433	NA	NA	3	0.286495	18.5894
Sfrs11	NA	NA	5.83333	NA	NA	NA	8.83333	NA	NA	14.6667	NA	NA	NA	NA	3	0.406395	9.46448
Sfrs4	NA	NA	NA	NA	NA	23	NA	2.5	NA	13.3333	NA	NA	NA	NA	3	0.874566	0.0369208
Sfxn1	9.83333	NA	NA	NA	17.8333	NA	NA	NA	8.83333	NA	NA	NA	NA	NA	3	0.421875	11.3333
Sgip1	NA	NA	NA	NA	NA	NA	7.5	18.8333	1	NA	NA	NA	NA	NA	3	0.826389	0.964834
Sh3bgrl	NA	NA	NA	23.6667	NA	NA	4.16667	NA	NA	NA	8.16667	NA	NA	NA	3	0.376302	4.04933
Shc3	NA	NA	2.33333	7.83333	NA	NA	NA	NA	NA	NA	NA	NA	NA	11.5	3	0.437645	7.44845
Shf	NA	NA	NA	11.1667	NA	16.8333	1	NA	NA	NA	NA	NA	NA	NA	3	0.926649	15.798
Shmt1	NA	NA	1.66667	NA	NA	NA	16.6667	NA	NA	16.1667	NA	NA	NA	NA	3	0.470052	18.2785
Shox2	NA	NA	NA	NA	NA	17.8333	NA	NA	NA	NA	22	NA	22.1667	NA	3	0.0978009	20.7388
Sipa1l2	NA	NA	NA	NA	NA	5.83333	4.83333	NA	NA	9	NA	NA	NA	NA	3	0.0904225	6.51778
Siva1	20	NA	NA	NA	NA	NA	NA	NA	NA	17.6667	NA	NA	NA	12.5	3	0.292969	16.9206
Slc10a1	NA	10.7164	NA	NA	NA	10	17	NA	NA	NA	NA	NA	NA	NA	3	0.255208	12.251
Slc12a2	NA	NA	3	11.3333	NA	NA	NA	11.25	NA	NA	NA	NA	NA	NA	3	0.36169	9.29825
Slc15a4	NA	NA	NA	NA	NA	NA	18	NA	NA	20.6667	14.8333	NA	NA	NA	3	0.177228	17.8523
Slc16a9	NA	NA	NA	NA	20.1667	NA	1.91667	NA	NA	NA	3.5	NA	NA	NA	3	0.280093	0.801795
Slc1a1	NA	NA	1.83333	NA	NA	NA	23.3333	NA	NA	NA	NA	NA	19.3333	NA	3	0.220052	22.9066
Slc20a2	NA	NA	NA	NA	NA	NA	4.66667	NA	10.8333	NA	NA	6.33333	NA	NA	3	0.198061	7.15681
Slc22a1	NA	6.08333	NA	9.16667	NA	NA	18.6667	NA	NA	NA	NA	NA	NA	NA	3	0.8176	8.68609
Slc23a2	8.83333	4.41667	NA	NA	NA	3.33333	NA	NA	NA	NA	NA	NA	NA	NA	3	0.157552	5.42025
Slc25a33	NA	NA	NA	NA	NA	NA	15.3333	13	13.6667	NA	NA	NA	NA	NA	3	0.0283565	13.9948
Slc25a44	NA	17.7083	NA	NA	NA	NA	NA	17.25	NA	0.166667	NA	NA	NA	NA	3	0.249168	19.3744
Slc27a1	NA	NA	NA	9.5	NA	NA	NA	10.5	11.6667	NA	NA	NA	NA	NA	3	0.0244502	10.5548
Slc27a2	NA	NA	NA	8.33333	NA	NA	11.3333	12	NA	NA	NA	NA	NA	NA	3	0.0700231	10.5861
Slc2a5	NA	NA	NA	21.6667	NA	NA	NA	0	22.5	NA	NA	NA	NA	NA	3	0.0283565	22.7187
Slc30a9	NA	9.41667	NA	12.1667	NA	NA	NA	15	NA	NA	NA	NA	NA	NA	3	0.162363	12.1916
Slc35a1	NA	NA	NA	NA	NA	NA	20.3333	NA	18	NA	8.83333	NA	NA	NA	3	0.688802	17.6409
Slc35b1	NA	18.7225	20	NA	NA	NA	18.5	NA	NA	NA	NA	NA	NA	NA	3	0.0117188	19.072
Slc39a3	NA	NA	23.8333	10.1667	NA	NA	NA	NA	NA	9.66667	NA	NA	NA	NA	3	0.556134	8.366
Slc3a2	NA	NA	NA	8.83333	NA	NA	13.1667	NA	NA	NA	NA	11.6677	NA	NA	3	0.0978009	11.2483
Slc40a1	NA	5.70833	NA	NA	NA	NA	6.33333	6	NA	NA	NA	NA	NA	NA	3	0.00203451	6.01387
Slc41a1	NA	NA	5.83333	NA	NA	7.33333	6.5	NA	NA	NA	NA	NA	NA	NA	3	0.0117187	6.5552
Slc43a3	NA	NA	NA	NA	NA	NA	14.8333	NA	15.8333	NA	NA	NA	12.3333	NA	3	0.0638021	14.3515
Slc44a1	19.8333	0.293921	NA	NA	NA	NA	NA	23.6667	NA	NA	NA	NA	NA	NA	3	0.103629	22.6615
Slc6a8	8.83333	NA	NA	NA	NA	NA	12.8333	NA	NA	2.5	NA	NA	NA	NA	3	0.556134	8.4824
Slc7a10	NA	NA	NA	NA	NA	NA	15.5	NA	11.1667	0.666667	NA	NA	NA	NA	3	0.902344	14.2596
Slc7a5	9.5	NA	NA	NA	NA	NA	10.1667	NA	NA	NA	NA	10.5833	NA	NA	3	0.00611256	10.0836
Slc8a1	21.3333	NA	19	NA	NA	3.66667	NA	NA	NA	NA	NA	NA	NA	NA	3	0.391204	22.2475
Smad1	9	NA	NA	21.8333	NA	NA	10.6667	NA	NA	NA	NA	NA	NA	NA	3	0.843316	9.83333
Smad3	NA	NA	NA	NA	19.8333	NA	6.83333	NA	NA	NA	14.1667	NA	NA	NA	3	0.859375	14.4558
Smarcd2	NA	NA	NA	3.16667	NA	22.5	NA	NA	NA	2.5	NA	NA	NA	NA	3	0.113426	1.46199
Smc3	22.6667	NA	NA	NA	NA	NA	17.1667	NA	NA	NA	10	NA	NA	NA	3	0.826389	17.3402
Smc6	9.16667	NA	NA	NA	NA	NA	9	5	NA	NA	NA	NA	NA	NA	3	0.0904225	7.78562
Smpdl3b	NA	NA	NA	NA	NA	NA	10.5	NA	NA	11.5	NA	11.9167	NA	NA	3	0.0104528	11.3067
Snap23	NA	NA	NA	NA	NA	NA	20.5	7	21.5833	NA	NA	NA	NA	NA	3	0.574219	22.673
Sncg	NA	NA	NA	NA	NA	19	NA	NA	4.33333	NA	NA	NA	23.8333	NA	3	0.453704	23.7656
Sntb1	NA	21.1667	NA	NA	NA	NA	7.16667	NA	20.6667	NA	NA	NA	NA	NA	3	0.574219	22.3783
Socs1	NA	NA	NA	NA	NA	20.8333	14.1667	NA	8.33333	NA	NA	NA	NA	NA	3	0.808594	14.1041
Socs2	NA	NA	NA	12.6667	NA	NA	NA	NA	NA	11	NA	NA	1	NA	3	0.708912	10.7164
Son	NA	3.5	NA	NA	NA	NA	4	NA	NA	5.33333	NA	NA	NA	NA	3	0.0175058	4.27513
Sorbs2	NA	NA	NA	NA	10.3333	NA	4.83333	NA	NA	NA	13.5	NA	NA	NA	3	0.391204	9.79931
Sorcs2	NA	NA	NA	NA	NA	NA	5.83333	0.666667	NA	5.5	NA	NA	NA	NA	3	0.139034	4.12199
Sord	NA	14.4167	NA	NA	NA	NA	11.5	NA	NA	15.5	NA	NA	NA	NA	3	0.0833333	13.835
Sox17	NA	NA	16.1667	10.1667	NA	NA	NA	NA	NA	13.8333	NA	NA	NA	NA	3	0.1875	13.4427
Sox3	NA	NA	NA	4.33333	NA	1.33333	NA	NA	NA	23.8333	NA	NA	NA	NA	3	0.105469	1.80197
Sparc	1.66667	NA	NA	NA	NA	NA	1	1.5	NA	NA	NA	NA	NA	NA	3	0.00231481	1.38903
Spint2	NA	NA	NA	NA	NA	17.8333	6.83333	NA	NA	3.58333	NA	NA	NA	NA	3	0.859375	4.47248
Spire1	NA	NA	NA	NA	NA	NA	13.3333	NA	NA	NA	17.8333	NA	15.8333	NA	3	0.105469	15.6772
Spnb2	NA	NA	NA	NA	NA	NA	8.75	7.33333	NA	2.16667	NA	NA	NA	NA	3	0.225731	6.27028
Spry4	NA	NA	NA	20.1667	NA	NA	14	NA	NA	NA	NA	19.9167	NA	NA	3	0.198061	18.2616
Sptlc2	NA	NA	NA	NA	NA	NA	12.3333	NA	8.33333	NA	NA	8.08333	NA	NA	3	0.0940755	9.51812
Sqstm1	NA	2.5	19.5	NA	NA	NA	NA	7.83333	NA	NA	NA	NA	NA	NA	3	0.789931	2.57883
Srf	NA	NA	NA	NA	NA	NA	NA	NA	7.33333	NA	15.6667	19.5833	NA	NA	3	0.780273	15.8111
Srp14	21.5	NA	NA	NA	NA	NA	NA	18.1667	NA	NA	NA	8.91667	NA	NA	3	0.8176	18.6219
Srpk1	NA	NA	NA	NA	NA	NA	21.1667	NA	NA	NA	21.6667	20.6667	NA	NA	3	0.00520833	21.1667
Srpk2	9	NA	NA	NA	NA	NA	4.5	NA	NA	2.33333	NA	NA	NA	NA	3	0.231481	5.15678
Srxn1	NA	NA	NA	NA	13.1667	NA	16.8333	NA	NA	14	NA	NA	NA	NA	3	0.0700231	14.6403
Ssbp1	20.6667	NA	NA	NA	NA	NA	22.6667	NA	NA	NA	3.5	NA	NA	NA	3	0.2432	23.4551
St3gal4	18	NA	NA	NA	NA	NA	NA	NA	10.8333	NA	NA	16.1667	NA	NA	3	0.267506	15.2172
St6galnac4	NA	NA	NA	NA	NA	17.5	NA	13.8333	NA	0.166667	NA	NA	NA	NA	3	0.556134	17.9499
Stard4	NA	NA	NA	NA	NA	NA	16.8333	17.3333	NA	22.0833	NA	NA	NA	NA	3	0.143555	18.6295
Stard7	23.5	8	NA	NA	NA	NA	NA	NA	NA	10.3333	NA	NA	NA	NA	3	0.611256	7.31391
Stat1	NA	NA	NA	NA	NA	NA	21.8333	21.1667	NA	14.1667	NA	NA	NA	NA	3	0.306134	19.5229
Stat5a	NA	23.8385	NA	NA	NA	NA	8.25	6.16667	NA	NA	NA	NA	NA	NA	3	0.368504	5.15961
Stip1	NA	17.1667	18.5	17.5	NA	NA	NA	NA	NA	NA	NA	NA	NA	NA	3	0.00925926	17.7211
Stom	NA	NA	NA	22.8333	NA	NA	8.16667	NA	21.5	NA	NA	NA	NA	NA	3	0.592593	23.7916
Stxbp2	8.66667	NA	NA	1.83333	NA	NA	NA	NA	NA	NA	9.5	NA	NA	NA	3	0.306134	7.10978
Sumo3	NA	0.230884	23.5	NA	NA	NA	NA	NA	NA	NA	NA	NA	3.5	NA	3	0.0833333	1.03694
Supt4h2	22.8333	5.75	2.83333	NA	NA	NA	NA	NA	NA	NA	NA	NA	NA	NA	3	0.249168	2.534
Synj2	NA	NA	NA	0	NA	6.33333	NA	NA	NA	NA	NA	19.6825	NA	NA	3	0.590838	0.260979
Syt1	NA	7.05758	NA	NA	NA	9.83333	10.8333	NA	NA	NA	NA	NA	NA	NA	3	0.0742516	9.26656
Syt12	NA	NA	NA	NA	NA	NA	16.5	NA	15.8333	NA	19.8333	NA	NA	NA	3	0.0833333	17.347
Taf1b	NA	NA	NA	21.5	NA	NA	3	NA	NA	21	NA	NA	NA	NA	3	0.1875	22.9722
Tagln2	NA	NA	NA	23.3333	NA	13.6667	20.25	NA	NA	NA	NA	NA	NA	NA	3	0.48669	19.5964
Tap1	NA	2.25	NA	NA	NA	3.5	NA	NA	7.83333	NA	NA	NA	NA	NA	3	0.162363	4.42433
Tbl1xr1	NA	NA	NA	NA	NA	NA	5.16667	4	NA	7.33333	NA	NA	NA	NA	3	0.0578704	5.48899
Tbl2	10.6667	15.8333	NA	NA	NA	NA	13.3333	NA	NA	NA	NA	NA	NA	NA	3	0.139034	13.2826
Tbxas1	NA	NA	12.8333	1.5	NA	17	NA	NA	NA	NA	NA	NA	NA	NA	3	0.826389	16.5823
Tcf2	NA	NA	4.33333	23.6667	11.8333	NA	NA	NA	NA	NA	NA	NA	NA	NA	3	0.770399	4.27038
Tcfcp2	10.8333	NA	NA	NA	NA	NA	5.83333	NA	NA	5.66667	NA	NA	NA	NA	3	0.139034	7.31462
Tcof1	NA	NA	NA	11	NA	NA	NA	NA	6.83333	NA	13.3333	NA	NA	NA	3	0.220052	10.4784
Tcra	NA	NA	19.1667	NA	NA	NA	16.1667	NA	NA	20.8333	NA	NA	NA	NA	3	0.113426	18.7525
Tcrb-V13	NA	NA	NA	NA	NA	NA	0.833333	NA	1.33333	13.8333	NA	NA	NA	NA	3	0.688802	0.357955
Terf2ip	NA	NA	NA	NA	11.1667	NA	NA	NA	NA	2	7	NA	NA	NA	3	0.437645	6.82493
Tfam	NA	NA	NA	NA	15.5	NA	22.6667	NA	10.5	NA	NA	NA	NA	NA	3	0.770399	15.4513
Tgfbr2	NA	9.16667	NA	NA	NA	NA	NA	22.1667	NA	10.6667	NA	NA	NA	NA	3	0.808594	9.65784
Thap7	21.1667	NA	NA	NA	NA	NA	NA	NA	NA	5.16667	20.3333	NA	NA	NA	3	0.406395	22.75
Thoc6	21.6667	NA	13.8333	NA	NA	NA	22.8333	NA	NA	NA	NA	NA	NA	NA	3	0.421875	20.2364
Tia1	NA	NA	NA	NA	NA	NA	NA	NA	7	19.6667	10	NA	NA	NA	3	0.826389	9.42986
Tiam1	NA	NA	NA	NA	21.6667	8.66667	NA	NA	NA	12.3333	NA	NA	NA	NA	3	0.859375	11.512
Timm44	8.66667	NA	NA	NA	NA	NA	11.5	NA	NA	NA	NA	9.75	NA	NA	3	0.0418113	9.96698
Timp2	NA	NA	NA	NA	18.1667	NA	10.1667	NA	NA	NA	9.08333	NA	NA	NA	3	0.429724	11.625
Tiparp	NA	NA	NA	NA	NA	4.66667	NA	17.5	NA	NA	NA	18.1667	NA	NA	3	0.64945	18.9097
Tipin	NA	NA	NA	NA	NA	23.6667	NA	NA	NA	NA	4	7.16667	NA	NA	3	0.292969	3.69295
Tlcd1	NA	NA	NA	NA	NA	NA	9.33333	NA	NA	4.66667	16.3333	NA	NA	NA	3	0.708912	9.42582
Tm9sf3	NA	NA	NA	12.1667	NA	NA	NA	NA	NA	18.6667	NA	8.83333	NA	NA	3	0.503617	12.7318
Tmed10	22.3333	NA	NA	NA	NA	NA	NA	NA	20.1667	14.3333	NA	NA	NA	NA	3	0.333333	19.25
Tmed2	NA	NA	NA	18	NA	NA	NA	14.5	NA	19.3333	NA	NA	NA	NA	3	0.121672	17.3305
Tmem109	NA	NA	NA	NA	NA	NA	21.9167	NA	NA	21.1667	14.8333	NA	NA	NA	3	0.261321	19.6379
Tmem11	19.1667	NA	NA	NA	NA	NA	NA	NA	6.83333	11.8333	NA	NA	NA	NA	3	0.789931	11.7241
Tmem128	NA	NA	NA	NA	8.66667	NA	NA	5.16667	NA	4.66667	NA	NA	NA	NA	3	0.0833333	6.12006
Tmem141	21	NA	NA	NA	NA	13.8333	1.33333	NA	NA	NA	NA	NA	NA	NA	3	0.688802	20.8387
Tmem30a	20.1667	NA	NA	NA	NA	NA	2.5	9	NA	NA	NA	NA	NA	NA	3	0.843313	2.47681
Tmem38b	NA	NA	NA	NA	NA	NA	NA	21.8333	20.8333	17	NA	NA	NA	NA	3	0.121672	19.957
Tmem41b	14.3333	NA	NA	NA	NA	NA	15.7765	NA	NA	10	NA	NA	NA	NA	3	0.173791	13.4753
Tmepai	NA	NA	NA	NA	NA	NA	13.4451	NA	10.75	NA	17.5	NA	NA	NA	3	0.237305	13.8254
Tnfaip1	NA	NA	NA	NA	NA	NA	0.833333	1.16667	23.6667	NA	NA	NA	NA	NA	3	0.0117187	0.557298
Tnnc1	NA	16.7271	NA	14.8333	NA	NA	10.3333	NA	NA	NA	NA	NA	NA	NA	3	0.212921	14.0863
Top2b	NA	NA	NA	NA	NA	NA	NA	3.33333	NA	18.6667	8.66667	NA	NA	NA	3	0.9375	4.82641
Tor2a	NA	NA	NA	7.33333	NA	NA	NA	NA	7.66667	NA	18.6667	NA	NA	NA	3	0.668981	8.29731
Tpk1	NA	NA	NA	9.66667	NA	NA	2	NA	NA	NA	1.83333	NA	NA	NA	3	0.319589	3.91262
Tpm1	NA	NA	NA	23.8333	NA	NA	21	NA	NA	23.5	NA	NA	NA	NA	3	0.0418113	22.7939
Tpp1	NA	NA	NA	NA	NA	1.33333	6	15.6667	NA	NA	NA	NA	NA	NA	3	0.956597	3.66667
Tpp2	NA	NA	NA	22.8333	NA	NA	NA	NA	20.1667	NA	9	NA	NA	NA	3	0.843316	22.0575
Tprkb	NA	NA	NA	NA	NA	NA	NA	NA	NA	22.3333	NA	1.25	10.6667	NA	3	0.789931	0.984604
Trafd1	8.16667	2.84215	NA	NA	NA	NA	NA	NA	NA	NA	NA	NA	13.1667	NA	3	0.555186	8.11747
Trim9	NA	NA	NA	NA	NA	NA	5.33333	NA	NA	NA	17.3333	20.334	NA	NA	3	0.75	20.334
Tro	NA	NA	NA	NA	NA	17.8333	NA	NA	NA	4	9.5	NA	NA	NA	3	0.926649	8.35403
Trp53	9.16667	NA	NA	NA	NA	23.6667	NA	2.5	NA	NA	NA	NA	NA	NA	3	0.470052	3.24575
Tspan9	NA	NA	NA	NA	22.3333	NA	14.6667	NA	NA	NA	NA	6.22311	NA	NA	3	0.996926	21.3775
Tspo	NA	NA	NA	NA	NA	19.5	23.9167	NA	NA	NA	NA	NA	21.8333	NA	3	0.101599	21.7551
Tst	NA	NA	NA	NA	NA	15	NA	NA	7.5	NA	NA	NA	NA	14.8333	3	0.292969	12.9398
Ttc28	NA	NA	NA	NA	NA	NA	5	2.91667	5	NA	NA	NA	NA	NA	3	0.0226056	4.3134
Ttc35	23.8333	NA	NA	10.3333	NA	NA	NA	12.3333	NA	NA	NA	NA	NA	NA	3	0.808594	10.8065
Ttr	NA	1.22356	NA	10.6667	NA	NA	NA	NA	NA	6.33344	NA	NA	NA	NA	3	0.464439	6.17951
Tuba1c	21.5	NA	19.5	21.5	NA	NA	NA	NA	NA	NA	NA	NA	NA	NA	3	0.0208333	20.8403
Tubb2c	NA	NA	NA	NA	NA	NA	19.25	2.33333	NA	NA	NA	NA	22	NA	3	0.261321	22.432
Tubb5	23.5833	23.1561	NA	NA	NA	NA	19	NA	NA	NA	NA	NA	NA	NA	3	0.109411	21.9907
Txnl2	19.75	NA	NA	NA	NA	NA	18.9167	NA	NA	17.8333	NA	NA	NA	NA	3	0.0191334	18.8342
Txnl4	NA	NA	NA	NA	NA	12.5	20.8333	NA	8	NA	NA	NA	NA	NA	3	0.843316	12.0083
Tyr	NA	NA	NA	NA	NA	NA	7.5	NA	NA	6.83333	6.5	NA	NA	NA	3	0.00520833	6.94413
Uap1	NA	13.25	NA	NA	NA	NA	12.1667	NA	NA	12.6667	NA	NA	NA	NA	3	0.00611256	12.6944
Ube2d3	NA	6	NA	NA	NA	NA	NA	NA	NA	16.9167	8.66667	NA	NA	NA	3	0.620696	9.25731
Uchl5	0.166667	NA	NA	NA	NA	NA	18.6667	NA	NA	14.0833	NA	NA	NA	NA	3	0.52955	18.8187
Ufd1l	23.3333	NA	NA	9.66667	NA	NA	NA	NA	NA	16.1667	NA	NA	NA	NA	3	0.914931	15.9137
Ufm1	NA	NA	0	NA	NA	NA	NA	NA	NA	8.5	1.33333	NA	NA	NA	3	0.376302	2.69776
Ugdh	NA	8.88532	6.33333	NA	NA	NA	NA	NA	NA	NA	NA	17.9167	NA	NA	3	0.698821	9.17611
Ugt1a6a	NA	NA	10.6667	NA	NA	5.83333	NA	2	NA	NA	NA	NA	NA	NA	3	0.391204	6.06234
Unc119	NA	NA	NA	NA	NA	17.5	1.5	1.33333	NA	NA	NA	NA	NA	NA	3	0.333333	23.4167
Unc45a	3.83333	20.9167	NA	NA	NA	NA	11.1667	NA	NA	NA	NA	NA	NA	NA	3	0.952148	3.54624
Unc50	NA	4.93467	3.33333	NA	NA	NA	NA	7.5	NA	NA	NA	NA	NA	NA	3	0.0904225	5.23887
Uox	NA	11.7085	NA	NA	NA	NA	NA	NA	NA	7	21	NA	NA	NA	3	0.9375	9.90627
Upp2	NA	11.4381	8.66667	NA	NA	NA	10.6667	NA	NA	NA	NA	NA	NA	NA	3	0.0400036	10.2662
Usp53	NA	NA	NA	18	NA	NA	8.33333	NA	NA	8.83333	NA	NA	NA	NA	3	0.48669	10.3993
Uxs1	11.1667	NA	NA	1.66667	NA	NA	NA	NA	19.3333	NA	NA	NA	NA	NA	3	0.964844	20.8094
Vapa	20	NA	NA	NA	NA	NA	19.3333	19.3333	NA	NA	NA	NA	NA	NA	3	0.00231481	19.5553
Vdr	NA	NA	NA	7.66667	NA	17.5	NA	NA	NA	NA	NA	NA	0.666667	NA	3	0.947483	0.772513
Vnn1	NA	NA	NA	NA	NA	NA	6.16667	NA	10.1667	4.5	NA	NA	NA	NA	3	0.167245	6.86271
Vprbp	NA	NA	NA	6.5	NA	NA	22	NA	NA	NA	10.1667	NA	NA	NA	3	0.770399	6.60211
Vps11	NA	NA	NA	NA	NA	NA	8.83333	NA	NA	6.66667	NA	8.33333	NA	NA	3	0.0244502	7.9496
Vps25	22.3333	NA	NA	NA	NA	NA	23.1667	NA	NA	NA	NA	7.875	NA	NA	3	0.474184	0.650982
Vps37c	6.16667	NA	NA	NA	NA	NA	15.8333	NA	NA	20.5	NA	NA	NA	NA	3	0.956597	18.1667
Vps4b	10.1667	NA	NA	NA	NA	NA	7.66667	NA	NA	NA	NA	9.20833	NA	NA	3	0.0325521	9.01743
Vsnl1	0	NA	NA	NA	NA	NA	17.25	NA	NA	2.66667	NA	NA	NA	NA	3	0.461842	23.1905
Wdr21	NA	NA	NA	NA	NA	NA	8.33333	2.33333	NA	NA	NA	6	NA	NA	3	0.1875	5.60933
Wdr26	NA	NA	NA	20.8333	NA	NA	7.83333	4	NA	NA	NA	NA	NA	NA	3	0.630208	3.66012
Wdr48	NA	NA	NA	6.83333	NA	7.33333	NA	NA	NA	1.66667	NA	NA	NA	NA	3	0.167245	5.43598
Wdr77	NA	NA	NA	NA	NA	NA	18.1667	NA	15.5	16.0833	NA	NA	NA	NA	3	0.037037	16.5732
Wdr82	NA	NA	NA	12.3333	17.8333	15.5	NA	NA	NA	NA	NA	NA	NA	NA	3	0.157552	15.2497
Wipi2	8	NA	NA	5.66667	NA	NA	NA	NA	NA	15	NA	NA	NA	NA	3	0.453704	8.94097
Wnk4	NA	NA	NA	NA	NA	NA	15.5	NA	NA	NA	NA	NA	10.1667	10.6667	3	0.148148	11.9837
Wsb1	7.66667	NA	NA	NA	22.1667	NA	NA	NA	NA	NA	NA	NA	23	NA	3	0.470052	0.493266
Wtap	NA	3.08333	3.83333	NA	NA	NA	NA	4.16667	NA	NA	NA	NA	NA	NA	3	0.00611256	3.6949
Wwc1	0.333333	NA	NA	NA	NA	NA	12.8912	NA	NA	1	NA	NA	NA	NA	3	0.763414	0.441184
Wwtr1	NA	NA	NA	20.1667	NA	NA	NA	20	NA	1.33333	NA	NA	NA	NA	3	0.148148	21.6887
Xpo1	19.5	NA	NA	NA	14.1667	19.3333	NA	NA	NA	NA	NA	NA	NA	NA	3	0.148148	17.8113
Yif1a	11.5	NA	NA	NA	NA	11.8333	NA	NA	NA	NA	NA	6.29167	NA	NA	3	0.159948	10.0307
Ypel5	NA	NA	NA	NA	NA	NA	5.66667	NA	7.83333	NA	NA	9.60457	NA	NA	3	0.0807662	7.70777
Ywhab	NA	NA	NA	NA	17.1667	NA	NA	15	11.4445	NA	NA	NA	NA	NA	3	0.170538	14.5871
Ywhag	NA	16.2276	16.6667	NA	NA	NA	16	NA	NA	NA	NA	NA	NA	NA	3	0.00231481	16.298
Ywhah	NA	18.6667	22	NA	NA	NA	NA	NA	NA	NA	NA	NA	21.5	NA	3	0.0578704	20.7469
Ywhaq	NA	NA	NA	17.3333	NA	NA	16.8871	NA	21.5	NA	NA	NA	NA	NA	3	0.110826	18.4949
Yy1	NA	NA	NA	NA	NA	NA	8	NA	NA	18.3333	NA	18.3333	NA	NA	3	0.556134	16.9249
Zbed3	NA	NA	NA	NA	17.1667	NA	2.66667	NA	NA	18.1667	NA	NA	NA	NA	3	0.470052	19.5998
Zbtb12	NA	NA	NA	2.33333	NA	NA	2.16667	NA	NA	17.3333	NA	NA	NA	NA	3	0.421875	0.322655
Zbtb20	20.3333	NA	NA	NA	NA	NA	8.25	NA	NA	NA	NA	NA	10.6667	NA	3	0.760308	10.5981
Zc3h12c	NA	NA	5	NA	NA	NA	5.66667	NA	NA	NA	NA	19.4139	NA	NA	3	0.547492	3.70013
Zcchc3	7.16667	NA	NA	17.8333	NA	NA	NA	NA	NA	5	NA	NA	NA	NA	3	0.843316	6.35377
Zdhhc14	NA	NA	NA	17.6667	NA	NA	12.9138	NA	NA	NA	NA	NA	19.6667	NA	3	0.237507	16.8962
Zdhhc3	NA	NA	NA	NA	16.1667	4.83333	NA	NA	22.6667	NA	NA	NA	NA	NA	3	0.826389	22.7018
Zdhhc5	NA	NA	NA	NA	NA	NA	NA	NA	NA	19.5	NA	19.8333	19.5	NA	3	0.000578704	19.6111
Zfand5	NA	NA	NA	15.8333	NA	NA	NA	NA	NA	NA	7	10.0934	NA	NA	3	0.406395	10.6831
Zfp191	NA	NA	NA	NA	NA	NA	4.66667	6.33333	NA	NA	NA	19.0833	NA	NA	3	0.65918	4.08535
Zfp28	NA	NA	NA	NA	NA	NA	NA	NA	NA	13.5	5	NA	NA	2.66667	3	0.611256	5.68609
Zfp292	NA	NA	NA	NA	NA	NA	8.83333	NA	NA	2.66667	NA	13.3333	NA	NA	3	0.592593	8.61914
Zfp36l2	NA	NA	NA	NA	NA	NA	NA	6.33333	10.3333	7.66667	NA	NA	NA	NA	3	0.0833333	8.08953
Zfp650	5	NA	NA	NA	NA	NA	6.33333	NA	NA	NA	8.66667	NA	NA	NA	3	0.0700231	6.65318
Zfp68	21.3333	1.33333	NA	18.6667	NA	NA	NA	NA	NA	NA	NA	NA	NA	NA	3	0.231481	21.7084
Zfp771	NA	NA	NA	1.5	NA	16	9.5	NA	NA	NA	NA	NA	NA	NA	3	0.964844	10.75
Zfp91	NA	10.3333	NA	NA	NA	NA	9.33333	NA	NA	22.6667	NA	NA	NA	NA	3	0.70891	9.02431
Zmym4	9	NA	NA	NA	NA	5.66667	NA	NA	NA	4.16667	NA	NA	NA	NA	3	0.121672	6.233
Znrf1	10.1667	NA	NA	NA	NA	18.3333	NA	NA	NA	21.1667	NA	NA	NA	NA	3	0.630208	17.8026
Zranb2	NA	NA	NA	17.0833	NA	NA	23	16.3333	NA	NA	NA	NA	NA	NA	3	0.231481	18.5427
Zscan21	0.666667	NA	NA	NA	NA	NA	4	NA	NA	NA	11.1667	NA	NA	NA	3	0.574219	4.5307
Zwint	NA	5.91667	NA	NA	NA	9.66667	NA	8.5	NA	NA	NA	NA	NA	NA	3	0.0732422	8.04769
0610006I08Rik	20.6667	NA	NA	NA	NA	NA	0.5	NA	NA	NA	NA	NA	NA	NA	2	0.319444	22.5833
0610007L01Rik	NA	NA	NA	NA	NA	NA	12.5	NA	NA	NA	NA	9.75	NA	NA	2	0.229167	11.125
0610009B22Rik	NA	NA	NA	NA	NA	NA	23.6667	NA	NA	NA	NA	NA	23.1667	NA	2	0.0416667	23.4167
0610009K11Rik	NA	NA	NA	NA	NA	NA	15	NA	NA	13.5	NA	NA	NA	NA	2	0.125	14.25
0610009L18Rik	NA	NA	NA	NA	NA	NA	1.5	NA	NA	NA	NA	5.58333	NA	NA	2	0.340278	3.54167
0610010E21Rik	NA	NA	NA	NA	NA	NA	9.16667	NA	NA	NA	NA	7.83333	NA	NA	2	0.111111	8.5
0610010K06Rik	NA	NA	NA	NA	NA	NA	21.3333	4.16667	NA	NA	NA	NA	NA	NA	2	0.569444	0.75
0610010K14Rik	NA	2	NA	NA	NA	NA	22.5	NA	NA	NA	NA	NA	NA	NA	2	0.291667	0.25
0610012G03Rik	21.8333	NA	NA	NA	NA	NA	20.1667	NA	NA	NA	NA	NA	NA	NA	2	0.138889	21
0610031J06Rik	NA	NA	NA	0.666667	NA	NA	NA	NA	NA	NA	NA	NA	NA	14	2	0.888889	19.3333
0610037L13Rik	NA	NA	NA	NA	NA	NA	1	NA	NA	8	NA	NA	NA	NA	2	0.583333	4.5
0910001L09Rik	22.1667	NA	NA	NA	NA	NA	NA	11.5	NA	NA	NA	NA	NA	NA	2	0.888889	16.8333
1100001H23Rik	NA	NA	NA	NA	9.33333	NA	NA	11.8333	NA	NA	NA	NA	NA	NA	2	0.208333	10.5833
1100001I22Rik	NA	NA	NA	9	NA	NA	NA	NA	9	NA	NA	NA	NA	NA	2	0	9
1110001J03Rik	19.1667	NA	17.1667	NA	NA	NA	NA	NA	NA	NA	NA	NA	NA	NA	2	0.166667	18.1667
1110002E23Rik	NA	NA	NA	NA	NA	17.1667	NA	NA	NA	1.66667	NA	NA	NA	NA	2	0.708333	21.4167
1110003F05Rik	NA	NA	NA	NA	NA	NA	7.66667	NA	NA	NA	NA	9.25	NA	NA	2	0.131944	8.45833
1110004B13Rik	NA	NA	NA	NA	NA	NA	23.9167	NA	NA	NA	NA	22.5	NA	NA	2	0.118056	23.2083
1110004E09Rik	NA	NA	NA	NA	NA	NA	21.3333	NA	NA	14.1667	NA	NA	NA	NA	2	0.597222	17.75
1110005A03Rik	NA	NA	NA	NA	NA	NA	21.75	NA	NA	NA	NA	22.6667	NA	NA	2	0.0763889	22.2083
1110007L15Rik	NA	NA	NA	NA	NA	NA	0.916667	NA	NA	NA	NA	9.5	NA	NA	2	0.715278	5.20833
1110012M11Rik	NA	NA	NA	NA	NA	NA	NA	14.1667	NA	NA	NA	11.7083	NA	NA	2	0.204861	12.9375
1110018G07Rik	NA	NA	NA	NA	NA	NA	9	NA	NA	NA	NA	NA	7	NA	2	0.166667	8
1110020P15Rik	20.6667	NA	NA	NA	NA	NA	NA	NA	NA	15.8333	NA	NA	NA	NA	2	0.402778	18.25
1110028C15Rik	NA	NA	NA	NA	NA	NA	4.16667	NA	NA	NA	NA	18.4167	NA	NA	2	0.8125	23.2917
1110033J19Rik	NA	NA	NA	NA	NA	NA	0	NA	NA	NA	NA	NA	4.83333	NA	2	0.402778	2.41667
1110058L19Rik	NA	NA	NA	NA	NA	NA	1.16667	11	NA	NA	NA	NA	NA	NA	2	0.819444	6.08333
1110061O04Rik	NA	NA	NA	22.5	NA	NA	1	NA	NA	NA	NA	NA	NA	NA	2	0.208333	23.75
1110067D22Rik	NA	22.0277	NA	NA	NA	NA	NA	NA	NA	NA	NA	16.1667	NA	NA	2	0.48842	19.0972
1190005F20Rik	NA	NA	NA	NA	NA	NA	NA	NA	NA	NA	14.5	17.75	NA	NA	2	0.270833	16.125
1200002N14Rik	NA	NA	NA	NA	NA	NA	NA	2.83333	7	NA	NA	NA	NA	NA	2	0.347222	4.91667
1200015A19Rik	5	3.54685	NA	NA	NA	NA	NA	NA	NA	NA	NA	NA	NA	NA	2	0.121096	4.27342
1200016B10Rik	NA	NA	NA	NA	NA	NA	12	NA	NA	NA	13.5	NA	NA	NA	2	0.125	12.75
1300007F04Rik	NA	NA	NA	NA	NA	NA	NA	NA	11.3333	21.6667	NA	NA	NA	NA	2	0.861111	16.5
1300018I05Rik	NA	NA	NA	NA	NA	21.5	NA	NA	NA	NA	NA	8.33333	NA	NA	2	0.902778	2.91667
1500011B03Rik	NA	NA	NA	NA	NA	NA	1.33333	NA	NA	NA	NA	9.83333	NA	NA	2	0.708333	5.58333
1500032P08Rik	NA	NA	NA	NA	NA	NA	NA	NA	NA	NA	14.5	18.75	NA	NA	2	0.354167	16.625
1500035H01Rik	NA	6.27778	NA	NA	NA	NA	NA	NA	NA	4.66667	NA	NA	NA	NA	2	0.134259	5.47222
1600002H07Rik	NA	NA	NA	NA	NA	NA	21.6667	NA	NA	NA	16.8333	NA	NA	NA	2	0.402778	19.25
1600014C10Rik	NA	NA	NA	NA	NA	NA	NA	NA	9.66667	NA	NA	6.75	NA	NA	2	0.243056	8.20833
1700012G19Rik	NA	NA	NA	NA	NA	NA	16.6667	18.3333	NA	NA	NA	NA	NA	NA	2	0.138889	17.5
1700012H17Rik	NA	NA	NA	NA	NA	NA	NA	NA	NA	NA	NA	10.4167	5.83333	NA	2	0.381944	8.125
1700020C11Rik	NA	NA	NA	NA	NA	NA	15	10.5	NA	NA	NA	NA	NA	NA	2	0.375	12.75
1700020I14Rik	NA	NA	NA	NA	NA	NA	9	NA	NA	17.8333	NA	NA	NA	NA	2	0.736111	13.4167
1700025G04Rik	NA	NA	NA	NA	NA	NA	13.0833	NA	NA	NA	NA	NA	18.5	NA	2	0.451389	15.7917
1700054O13Rik	NA	NA	NA	NA	NA	NA	23.3333	8.33333	NA	NA	NA	NA	NA	NA	2	0.75	3.83333
1700129I04Rik	NA	NA	NA	NA	NA	NA	22.8333	NA	NA	NA	0.833333	NA	NA	NA	2	0.166667	23.8333
1810007P19Rik	NA	NA	NA	NA	NA	NA	0.333333	NA	NA	NA	NA	8.83333	NA	NA	2	0.708333	4.58333
1810009A15Rik	21.1667	NA	NA	NA	NA	0.833333	NA	NA	NA	NA	NA	NA	NA	NA	2	0.305556	23
1810010M01Rik	NA	NA	NA	NA	NA	NA	18.8333	NA	NA	17.5	NA	NA	NA	NA	2	0.111111	18.1667
1810011O10Rik	NA	NA	NA	NA	14.5	NA	NA	NA	NA	13.5	NA	NA	NA	NA	2	0.0833333	14
1810012P15Rik	NA	NA	NA	NA	NA	NA	14	NA	NA	NA	NA	8.83333	NA	NA	2	0.430556	11.4167
1810013D10Rik	NA	NA	NA	NA	NA	NA	1.5	NA	NA	NA	NA	7.41667	NA	NA	2	0.493056	4.45833
1810030O07Rik	NA	NA	NA	7	NA	NA	NA	NA	12.3333	NA	NA	NA	NA	NA	2	0.444444	9.66667
1810035L17Rik	21	NA	NA	17.1667	NA	NA	NA	NA	NA	NA	NA	NA	NA	NA	2	0.319444	19.0833
1810042K04Rik	NA	NA	NA	NA	NA	17.1667	NA	NA	NA	17	NA	NA	NA	NA	2	0.0138889	17.0833
1810043G02Rik	NA	NA	NA	NA	NA	NA	4.16667	NA	NA	2.66667	NA	NA	NA	NA	2	0.125	3.41667
1810055E12Rik	NA	NA	NA	NA	NA	NA	NA	NA	NA	10.5	NA	7.58333	NA	NA	2	0.243056	9.04167
1810063B05Rik	NA	16.6951	NA	NA	NA	NA	22	NA	NA	NA	NA	NA	NA	NA	2	0.442075	19.3475
2010003K11Rik	NA	NA	NA	NA	NA	NA	15.5	NA	NA	13.6667	NA	NA	NA	NA	2	0.152778	14.5833
2010012C16Rik	NA	NA	NA	NA	NA	NA	NA	2.66667	NA	9.33333	NA	NA	NA	NA	2	0.555556	6
2010107G23Rik	NA	NA	NA	NA	NA	NA	3.66667	NA	NA	23.8333	NA	NA	NA	NA	2	0.319444	1.75
2010110K16Rik	NA	NA	NA	NA	NA	NA	5.16667	NA	NA	16.5	NA	NA	NA	NA	2	0.944444	10.8333
2010305C02Rik	NA	22.25	NA	NA	NA	NA	NA	NA	21.8333	NA	NA	NA	NA	NA	2	0.0347222	22.0417
2010320M18Rik	NA	NA	NA	NA	NA	NA	22.8333	NA	NA	NA	NA	8.20802	NA	NA	2	0.781223	3.52067
2210412D01Rik	NA	NA	NA	NA	NA	NA	2	NA	NA	14.3333	NA	NA	NA	NA	2	0.972222	20.1667
2310003H01Rik	NA	NA	NA	NA	20.3333	NA	5.66667	NA	NA	NA	NA	NA	NA	NA	2	0.777778	1
2310007H09Rik	NA	6.5	NA	5.66667	NA	NA	NA	NA	NA	NA	NA	NA	NA	NA	2	0.0694444	6.08333
2310015A05Rik	NA	NA	NA	NA	NA	NA	7.83333	NA	NA	NA	NA	8.35542	NA	NA	2	0.0435071	8.09438
2310022B05Rik	NA	NA	NA	NA	NA	NA	2.83333	NA	NA	NA	NA	6.83333	NA	NA	2	0.333333	4.83333
2310033P09Rik	NA	NA	NA	NA	NA	NA	12	NA	NA	20.1667	NA	NA	NA	NA	2	0.680556	16.0833
2310039H08Rik	NA	NA	NA	NA	NA	NA	20.8333	NA	NA	10.1667	NA	NA	NA	NA	2	0.888889	15.5
2310040C09Rik	9.33333	NA	NA	NA	NA	16.5	NA	NA	NA	NA	NA	NA	NA	NA	2	0.597222	12.9167
2310047O13Rik	NA	NA	NA	NA	NA	NA	NA	NA	19.5	18.1667	NA	NA	NA	NA	2	0.111111	18.8333
2410002O22Rik	NA	NA	NA	NA	NA	NA	NA	NA	22	NA	NA	7.5	NA	NA	2	0.791667	2.75
2410003P15Rik	NA	NA	NA	NA	NA	NA	NA	NA	20.5	NA	NA	NA	0.5	NA	2	0.333333	22.5
2410015N17Rik	NA	13.8333	NA	NA	NA	14.1667	NA	NA	NA	NA	NA	NA	NA	NA	2	0.0277778	14
2410016O06Rik	NA	NA	NA	NA	NA	NA	13.5	12	NA	NA	NA	NA	NA	NA	2	0.125	12.75
2410018G20Rik	NA	NA	NA	NA	NA	NA	3.33333	NA	6.33333	NA	NA	NA	NA	NA	2	0.25	4.83333
2410018L13Rik	NA	NA	NA	NA	9	NA	NA	NA	NA	NA	22	NA	NA	NA	2	0.916667	3.5
2410025L10Rik	NA	NA	NA	NA	NA	NA	12.6667	NA	NA	NA	18.3333	NA	NA	NA	2	0.472222	15.5
2410075B13Rik	NA	NA	NA	NA	NA	NA	20	NA	NA	23.5	NA	NA	NA	NA	2	0.291667	21.75
2600005C20Rik	NA	NA	NA	NA	NA	19.1667	8.16667	NA	NA	NA	NA	NA	NA	NA	2	0.916667	13.6667
2600009P04Rik	NA	NA	NA	NA	NA	NA	NA	NA	NA	1.16667	13.8333	NA	NA	NA	2	0.944444	19.5
2610001J05Rik	NA	NA	0.666667	NA	NA	NA	3.66667	NA	NA	NA	NA	NA	NA	NA	2	0.25	2.16667
2610019F03Rik	NA	NA	NA	10.5	NA	18.4167	NA	NA	NA	NA	NA	NA	NA	NA	2	0.659722	14.4583
2610027L16Rik	NA	NA	NA	NA	NA	NA	20.3333	NA	NA	21.8333	NA	NA	NA	NA	2	0.125	21.0833
2610204L23Rik	NA	NA	NA	NA	NA	NA	NA	8.16667	NA	NA	8.16667	NA	NA	NA	2	0	8.16667
2610209A20Rik	NA	NA	NA	NA	NA	NA	20.8333	NA	NA	NA	NA	NA	17.1667	NA	2	0.305556	19
2610209M04Rik	21.8333	NA	NA	NA	NA	NA	NA	NA	NA	14.5	NA	NA	NA	NA	2	0.611111	18.1667
2610301B20Rik	21.5	NA	NA	NA	NA	NA	NA	NA	NA	NA	18.8333	NA	NA	NA	2	0.222222	20.1667
2610304G08Rik	NA	NA	NA	5.66667	NA	NA	7	NA	NA	NA	NA	NA	NA	NA	2	0.111111	6.33333
2610528G24Rik	NA	NA	NA	NA	NA	NA	16.6667	4.66667	NA	NA	NA	NA	NA	NA	2	1	22.6629
2610528K11Rik	NA	NA	NA	NA	22.5	NA	6	NA	NA	NA	NA	NA	NA	NA	2	0.625	2.25
2700007P21Rik	NA	NA	NA	NA	NA	4.66667	NA	NA	NA	11.8333	NA	NA	NA	NA	2	0.597222	8.25
2700038C09Rik	21.5	0.186697	NA	NA	NA	NA	NA	NA	NA	NA	NA	NA	NA	NA	2	0.223891	22.8433
2700099C18Rik	NA	NA	NA	NA	NA	NA	4	NA	NA	NA	9.16667	NA	NA	NA	2	0.430556	6.58333
2810004N23Rik	NA	NA	NA	NA	NA	NA	18.3333	NA	17	NA	NA	NA	NA	NA	2	0.111111	17.6667
2810025M15Rik	NA	NA	NA	NA	NA	NA	0	NA	NA	NA	NA	NA	9.66667	NA	2	0.805556	4.83333
2810026P18Rik	NA	NA	NA	NA	NA	NA	3.33333	NA	23.8333	NA	NA	NA	NA	NA	2	0.291667	1.58333
2810032G03Rik	NA	NA	NA	NA	NA	NA	7.33333	NA	NA	NA	21.5	NA	NA	NA	2	0.819444	2.41667
2810055G22Rik	NA	NA	NA	NA	NA	NA	12.3333	NA	NA	NA	12.5	NA	NA	NA	2	0.0138889	12.4167
2810403A07Rik	NA	NA	NA	NA	NA	NA	NA	NA	NA	18	NA	NA	11	NA	2	0.583333	14.5
2810405J04Rik	9.33333	NA	NA	NA	NA	NA	17.1667	NA	NA	NA	NA	NA	NA	NA	2	0.652778	13.25
2810410L24Rik	NA	NA	NA	NA	NA	NA	12.3333	NA	NA	NA	NA	6.58333	NA	NA	2	0.479167	9.45833
2810417J12Rik	NA	NA	NA	NA	NA	NA	6.83333	NA	NA	NA	NA	9.04167	NA	NA	2	0.184028	7.9375
2810453I06Rik	NA	NA	NA	NA	NA	0.5	NA	NA	NA	NA	NA	NA	22	NA	2	0.208333	23.25
2810474O19Rik	NA	NA	NA	NA	NA	NA	7.75	8.25	NA	NA	NA	NA	NA	NA	2	0.0416667	8
2900009I07Rik	NA	NA	NA	NA	NA	NA	0.833333	NA	NA	5.5	NA	NA	NA	NA	2	0.388889	3.16667
2900010J23Rik	21	NA	NA	NA	NA	NA	NA	NA	NA	19.1667	NA	NA	NA	NA	2	0.152778	20.0833
2900010M23Rik	21.5	NA	NA	NA	NA	NA	18.3333	NA	NA	NA	NA	NA	NA	NA	2	0.263889	19.9167
2900042B11Rik	22.1667	NA	NA	8.83333	NA	NA	NA	NA	NA	NA	NA	NA	NA	NA	2	0.888889	3.5
2900073G15Rik	21.8333	NA	NA	NA	NA	20.9167	NA	NA	NA	NA	NA	NA	NA	NA	2	0.0763889	21.375
3100002L24Rik	NA	NA	NA	NA	17.3333	NA	NA	NA	NA	NA	NA	12.6667	NA	NA	2	0.388889	15
3110001A13Rik	NA	NA	NA	NA	NA	NA	NA	6	NA	NA	NA	23.8333	NA	NA	2	0.513889	2.91667
3110005G23Rik	NA	NA	NA	NA	NA	NA	0.333333	NA	NA	NA	NA	9.75	NA	NA	2	0.784722	5.04167
3110027N22Rik	NA	NA	NA	NA	NA	NA	1	NA	NA	NA	NA	7.44431	NA	NA	2	0.537026	4.22215
3300001G02Rik	21.3333	NA	NA	NA	NA	NA	19.6667	NA	NA	NA	NA	NA	NA	NA	2	0.138889	20.5
3300002A11Rik	NA	NA	NA	NA	NA	NA	16.6667	NA	NA	NA	0.833333	NA	NA	NA	2	0.680556	20.75
4631416L12Rik	NA	NA	NA	NA	NA	NA	15.1667	NA	NA	NA	7.16667	NA	NA	NA	2	0.666667	11.1667
4922502D21Rik	NA	NA	NA	NA	NA	18.5	NA	NA	NA	22.1667	NA	NA	NA	NA	2	0.305556	20.3333
4930433M22Rik	NA	NA	NA	NA	NA	NA	9.66667	NA	NA	NA	8.33333	NA	NA	NA	2	0.111111	9
4930444M15Rik	NA	NA	NA	NA	8.33333	NA	16.8333	NA	NA	NA	NA	NA	NA	NA	2	0.708333	12.5833
4930461P20Rik	NA	NA	NA	NA	NA	NA	13.3333	NA	NA	NA	16.8333	NA	NA	NA	2	0.291667	15.0833
4930471M23Rik	NA	NA	NA	NA	NA	NA	9.5	8.16667	NA	NA	NA	NA	NA	NA	2	0.111111	8.83333
4930473A06Rik	NA	NA	NA	NA	NA	NA	17.1667	NA	NA	NA	10	NA	NA	NA	2	0.597222	13.5833
4930506L13Rik	NA	NA	NA	NA	8.5	NA	0.833333	NA	NA	NA	NA	NA	NA	NA	2	0.638889	4.66667
4930523O13Rik	NA	NA	NA	NA	NA	NA	8.33333	NA	NA	NA	NA	2.91667	NA	NA	2	0.451389	5.625
4930535B03Rik	NA	NA	NA	NA	NA	NA	8.16667	NA	NA	NA	6.33333	NA	NA	NA	2	0.152778	7.25
4930544G21Rik	NA	NA	NA	NA	NA	NA	5.33333	NA	NA	NA	23.1667	NA	NA	NA	2	0.513889	2.25
4930548G07Rik	NA	NA	NA	NA	NA	NA	NA	NA	NA	7.83333	NA	17.6667	NA	NA	2	0.819444	12.75
4931406C07Rik	NA	21.0833	NA	NA	NA	NA	16	NA	NA	NA	NA	NA	NA	NA	2	0.423611	18.5417
4931406I20Rik	NA	NA	NA	NA	NA	NA	16.1667	NA	NA	NA	19.1667	NA	NA	NA	2	0.25	17.6667
4932441J04Rik	NA	NA	NA	NA	NA	NA	NA	NA	NA	0.833333	20.5	NA	NA	NA	2	0.361111	22.6667
4933407C03Rik	5.5	NA	22.1667	NA	NA	NA	NA	NA	NA	NA	NA	NA	NA	NA	2	0.611111	1.83333
4933407H18Rik	NA	NA	NA	NA	NA	NA	5.16667	NA	NA	NA	NA	8.11347	NA	NA	2	0.245567	6.64007
4933407N01Rik	NA	NA	NA	NA	NA	NA	NA	NA	NA	18.1667	NA	7.66667	NA	NA	2	0.875	12.9167
4933426K21Rik	10.6667	NA	NA	18.3333	NA	NA	NA	NA	NA	NA	NA	NA	NA	NA	2	0.638889	14.5
5031439G07Rik	NA	NA	NA	NA	NA	NA	NA	12.5	NA	NA	NA	19.6667	NA	NA	2	0.597222	16.0833
5033428A16Rik	NA	NA	NA	NA	NA	NA	2.5	NA	NA	NA	7.16667	NA	NA	NA	2	0.388889	4.83333
5430416B10Rik	NA	NA	NA	NA	NA	NA	2	NA	NA	NA	NA	7.41667	NA	NA	2	0.451389	4.70833
5430432N15Rik	NA	NA	NA	NA	NA	NA	NA	NA	NA	NA	NA	NA	8.16667	9.33333	2	0.0972222	8.75
5430435G22Rik	NA	NA	NA	NA	NA	NA	0.666667	NA	NA	3.16667	NA	NA	NA	NA	2	0.208333	1.91667
5730406E14Rik	NA	NA	NA	NA	NA	NA	11.8333	NA	NA	NA	3.16667	NA	NA	NA	2	0.722222	7.5
5730420B22Rik	NA	NA	NA	11.8333	NA	NA	7.66667	NA	NA	NA	NA	NA	NA	NA	2	0.347222	9.75
5730469M10Rik	NA	NA	23.6667	19.8333	NA	NA	NA	NA	NA	NA	NA	NA	NA	NA	2	0.319444	21.75
5730557B15Rik	NA	NA	NA	NA	NA	NA	11.3333	NA	NA	21.3333	NA	NA	NA	NA	2	0.833333	16.3333
5730593F17Rik	NA	NA	NA	6.16667	NA	NA	NA	7.33333	NA	NA	NA	NA	NA	NA	2	0.0972222	6.75
5830455E04Rik	NA	NA	NA	NA	NA	NA	6.16667	NA	NA	NA	NA	11.25	NA	NA	2	0.423611	8.70833
5830471E12Rik	NA	NA	21.5	NA	NA	NA	NA	NA	9.83333	NA	NA	NA	NA	NA	2	0.972222	15.6667
5830490A04Rik	NA	NA	NA	NA	NA	NA	NA	NA	NA	NA	17.3333	18.5417	NA	NA	2	0.100694	17.9375
6230424C14Rik	NA	NA	NA	NA	NA	NA	7.33333	NA	NA	NA	NA	4.66667	NA	NA	2	0.222222	6
6330404a07rik	NA	NA	NA	NA	NA	NA	23.1667	NA	NA	NA	19.5	NA	NA	NA	2	0.305556	21.3333
6330500D04Rik	NA	NA	NA	NA	NA	NA	NA	19.8333	NA	NA	NA	21.8333	NA	NA	2	0.166667	20.8333
6330509M05Rik	NA	NA	NA	NA	NA	5	NA	NA	NA	21.5	NA	NA	NA	NA	2	0.625	1.25
6330546B05Rik	NA	NA	NA	NA	NA	NA	7.66667	NA	NA	NA	15	NA	NA	NA	2	0.611111	11.3333
6330577E15Rik	22.5	NA	NA	NA	NA	NA	NA	NA	NA	9.5	NA	NA	NA	NA	2	0.916667	4
6720456B07Rik	NA	NA	NA	23.1667	NA	NA	NA	NA	NA	22.6667	NA	NA	NA	NA	2	0.0416667	22.9167
7120426M23Rik	NA	NA	NA	NA	NA	NA	10.1667	NA	NA	NA	5.83333	NA	NA	NA	2	0.361111	8
9030425E11Rik	NA	NA	NA	NA	NA	NA	NA	NA	NA	NA	NA	NA	23.8333	22.9167	2	0.0763889	23.375
9030624J02Rik	NA	NA	NA	NA	NA	NA	5.83333	NA	NA	NA	5.83333	NA	NA	NA	2	0	5.83333
9130011J15Rik	NA	NA	NA	7.33333	NA	NA	NA	NA	NA	NA	NA	7.25	NA	NA	2	0.00694444	7.29167
9130211I03Rik	NA	NA	NA	NA	NA	16.6667	NA	NA	NA	9.83333	NA	NA	NA	NA	2	0.569444	13.25
9130227C08Rik	NA	NA	NA	NA	NA	NA	2.83333	NA	NA	NA	NA	6.5	NA	NA	2	0.305556	4.66667
9430023L20Rik	NA	22.9167	NA	NA	NA	NA	NA	NA	NA	NA	18	NA	NA	NA	2	0.409722	20.4583
9530068E07Rik	4.66667	NA	NA	2.83333	NA	NA	NA	NA	NA	NA	NA	NA	NA	NA	2	0.152778	3.75
9630031F12Rik	NA	NA	NA	NA	NA	NA	15.3333	NA	NA	NA	NA	14.25	NA	NA	2	0.0902778	14.7917
A130022J15Rik	NA	NA	NA	22.8333	NA	NA	0.75	NA	NA	NA	NA	NA	NA	NA	2	0.159722	23.7917
A2m	NA	NA	NA	NA	NA	20	NA	NA	NA	4.33333	NA	NA	NA	NA	2	0.694444	0.166667
AA517864	NA	NA	NA	21.1667	NA	NA	NA	NA	NA	10	NA	NA	NA	NA	2	0.930556	15.5833
AA536743	NA	2.75	NA	NA	NA	NA	10.3333	NA	NA	NA	NA	NA	NA	NA	2	0.631944	6.54167
AA536748	NA	NA	NA	19.3333	NA	NA	15.5	NA	NA	NA	NA	NA	NA	NA	2	0.319444	17.4167
Aacs	NA	NA	NA	NA	NA	NA	NA	19.0833	18.5	NA	NA	NA	NA	NA	2	0.0486111	18.7917
Aamp	NA	NA	NA	8.33333	NA	NA	NA	NA	9.16667	NA	NA	NA	NA	NA	2	0.0694444	8.75
Aars	NA	20.75	NA	NA	NA	NA	NA	NA	NA	NA	NA	11	NA	NA	2	0.8125	15.875
Abat	NA	NA	NA	NA	NA	NA	5.66667	NA	NA	4.16667	NA	NA	NA	NA	2	0.125	4.91667
Abca3	NA	NA	NA	NA	NA	NA	7.66667	NA	NA	0.5	NA	NA	NA	NA	2	0.597222	4.08333
Abca4	NA	NA	NA	NA	NA	NA	1.16667	NA	NA	5.66667	NA	NA	NA	NA	2	0.375	3.41667
Abcb1a	NA	NA	NA	NA	NA	NA	12.25	NA	NA	17.5	NA	NA	NA	NA	2	0.4375	14.875
Abcb1b	NA	NA	NA	NA	16.8333	1.5	NA	NA	NA	NA	NA	NA	NA	NA	2	0.722222	21.1667
Abcb4	NA	7.66667	NA	NA	NA	NA	NA	NA	NA	17.6667	NA	NA	NA	NA	2	0.833333	12.6667
Abcb7	22.6667	NA	NA	NA	NA	NA	21.6667	NA	NA	NA	NA	NA	NA	NA	2	0.0833333	22.1667
Abcc8	NA	NA	NA	18.8333	NA	NA	NA	17	NA	NA	NA	NA	NA	NA	2	0.152778	17.9167
Abcd2	0.5	NA	NA	NA	NA	NA	NA	5.83333	NA	NA	NA	NA	NA	NA	2	0.444444	3.16667
Abcf3	12.5	NA	NA	NA	NA	NA	NA	NA	NA	NA	15.6667	NA	NA	NA	2	0.263889	14.0833
Abcg5	NA	9	NA	NA	NA	NA	21.6667	NA	NA	NA	NA	NA	NA	NA	2	0.944444	3.33333
Abhd1	NA	NA	NA	NA	NA	17	NA	10	NA	NA	NA	NA	NA	NA	2	0.583333	13.5
Abhd12	NA	NA	NA	NA	NA	NA	NA	10.6667	NA	4.33333	NA	NA	NA	NA	2	0.527778	7.5
Abhd14a	NA	NA	NA	NA	NA	14.8333	NA	NA	NA	18.5	NA	NA	NA	NA	2	0.305556	16.6667
Abhd4	NA	NA	NA	NA	NA	NA	5.91667	NA	NA	5.66667	NA	NA	NA	NA	2	0.0208333	5.79167
Abl1	NA	NA	NA	19.8333	NA	NA	5.16667	NA	NA	NA	NA	NA	NA	NA	2	0.777778	0.5
Ablim1	NA	NA	NA	NA	19	NA	8	NA	NA	NA	NA	NA	NA	NA	2	0.916667	13.5
Abtb1	NA	NA	NA	NA	NA	NA	2.66667	NA	NA	NA	NA	NA	7.5	NA	2	0.402778	5.08333
Acat2	NA	NA	NA	NA	16.8333	NA	NA	NA	18.3333	NA	NA	NA	NA	NA	2	0.125	17.5833
Accn1	8.5	NA	NA	NA	NA	NA	NA	NA	NA	23.1667	NA	NA	NA	NA	2	0.777778	3.83333
Aco1	NA	NA	NA	NA	NA	19.8333	13.6667	NA	NA	NA	NA	NA	NA	NA	2	0.513889	16.75
Aco2	NA	15.0662	NA	NA	NA	18	NA	NA	NA	NA	NA	NA	NA	NA	2	0.244487	16.5331
Acot4	NA	NA	NA	NA	0.666667	NA	NA	11.5	NA	NA	NA	NA	NA	NA	2	0.902778	6.08333
Acot7	23.5	NA	NA	NA	NA	NA	21	NA	NA	NA	NA	NA	NA	NA	2	0.208333	22.25
Acp2	NA	NA	NA	NA	NA	NA	11.3333	NA	2.16667	NA	NA	NA	NA	NA	2	0.763889	6.75
Acpl2	NA	NA	NA	NA	NA	NA	NA	NA	NA	NA	4.16667	NA	7	NA	2	0.236111	5.58333
Acrbp	NA	NA	NA	NA	NA	16.8333	NA	NA	NA	15	NA	NA	NA	NA	2	0.152778	15.9167
Acss2	NA	NA	NA	NA	NA	NA	NA	0.583333	21.8333	NA	NA	NA	NA	NA	2	0.229167	23.2083
Actg1	NA	NA	NA	NA	NA	NA	NA	3	NA	NA	NA	8.91667	NA	NA	2	0.493056	5.95833
Actn4	NA	23.0833	NA	NA	NA	NA	16	NA	NA	NA	NA	NA	NA	NA	2	0.590278	19.5417
Actr3b	NA	NA	NA	NA	NA	NA	4.83333	NA	NA	NA	NA	11.5	NA	NA	2	0.555556	8.16667
Acvr1	NA	NA	NA	NA	15	NA	8.41667	NA	NA	NA	NA	NA	NA	NA	2	0.548611	11.7083
Acvr1b	NA	NA	NA	NA	NA	NA	5.16667	NA	NA	10.1667	NA	NA	NA	NA	2	0.416667	7.66667
Acvr1c	NA	NA	NA	NA	NA	NA	9.16667	6.5	NA	NA	NA	NA	NA	NA	2	0.222222	7.83333
Acy1	NA	NA	NA	NA	NA	18.5	NA	NA	NA	12	NA	NA	NA	NA	2	0.541667	15.25
Acyp1	NA	NA	NA	9	NA	NA	0.72236	NA	NA	NA	NA	NA	NA	NA	2	0.689803	4.86118
Ada	NA	NA	NA	NA	NA	4.33333	1.83333	NA	NA	NA	NA	NA	NA	NA	2	0.208333	3.08333
Adam12	NA	NA	NA	NA	NA	15	NA	11.4167	NA	NA	NA	NA	NA	NA	2	0.298611	13.2083
Adam1b	NA	NA	NA	NA	5.33333	NA	NA	NA	NA	17.1667	NA	NA	NA	NA	2	0.986111	11.25
Adam26a	NA	NA	NA	NA	NA	NA	4.5	NA	NA	18.1667	NA	NA	NA	NA	2	0.861111	23.3333
Adamdec1	NA	8.33333	NA	NA	NA	NA	NA	NA	11.6667	NA	NA	NA	NA	NA	2	0.277778	10
Adamts1	NA	NA	NA	NA	NA	NA	14.1667	NA	NA	13.1667	NA	NA	NA	NA	2	0.0833333	13.6667
Adamts4	NA	NA	NA	NA	NA	NA	NA	NA	1.16667	23.1667	NA	NA	NA	NA	2	0.166667	0.166667
Adar	NA	NA	NA	11	NA	NA	3.83333	NA	NA	NA	NA	NA	NA	NA	2	0.597222	7.41667
Adcy7	NA	NA	NA	NA	NA	NA	9.66667	NA	NA	NA	6.66667	NA	NA	NA	2	0.25	8.16667
Adcy9	NA	NA	NA	NA	NA	NA	7.66667	NA	NA	5.83333	NA	NA	NA	NA	2	0.152778	6.75
Adcyap1r1	NA	NA	NA	NA	NA	15.1667	10.8333	NA	NA	NA	NA	NA	NA	NA	2	0.361111	13
Add1	NA	1.66667	NA	8.5	NA	NA	NA	NA	NA	NA	NA	NA	NA	NA	2	0.569444	5.08333
Adh1	NA	NA	16.1667	NA	20.5	NA	NA	NA	NA	NA	NA	NA	NA	NA	2	0.361111	18.3333
Adhfe1	NA	NA	NA	NA	NA	NA	4.16667	NA	NA	19.5	NA	NA	NA	NA	2	0.722222	23.8333
Adi1	23.6667	NA	NA	NA	NA	NA	NA	NA	NA	20.8333	NA	NA	NA	NA	2	0.236111	22.25
Adk	NA	17.5632	NA	NA	NA	NA	11.3333	NA	NA	NA	NA	NA	NA	NA	2	0.519153	14.4483
Adm	NA	NA	NA	NA	NA	16.8333	5.16667	NA	NA	NA	NA	NA	NA	NA	2	0.972222	11
Adora1	NA	NA	NA	NA	NA	NA	NA	NA	10.5	4.33333	NA	NA	NA	NA	2	0.513889	7.41667
Adra2b	NA	NA	NA	NA	NA	NA	17.3333	NA	NA	13.3333	NA	NA	NA	NA	2	0.333333	15.3333
Adrb1	NA	NA	NA	NA	NA	NA	NA	NA	11	NA	16.1667	NA	NA	NA	2	0.430556	13.5833
Adrb2	NA	NA	NA	NA	10	NA	NA	NA	NA	NA	NA	11.5833	NA	NA	2	0.131944	10.7917
Adsl	NA	NA	20.8333	NA	NA	20.8333	NA	NA	NA	NA	NA	NA	NA	NA	2	0	20.8333
Aebp1	NA	NA	NA	NA	16.5	NA	14.0833	NA	NA	NA	NA	NA	NA	NA	2	0.201389	15.2917
Ager	NA	NA	0	3.16667	NA	NA	NA	NA	NA	NA	NA	NA	NA	NA	2	0.263889	1.58333
Agpat6	NA	NA	NA	NA	NA	NA	NA	7.83333	NA	15.1667	NA	NA	NA	NA	2	0.611111	11.5
Agxt2l1	NA	NA	NA	NA	NA	NA	NA	NA	NA	NA	12.8333	15.75	NA	NA	2	0.243056	14.2917
Ahcy	NA	17.065	NA	NA	NA	NA	17.1667	NA	NA	NA	NA	NA	NA	NA	2	0.00847	17.1158
Ahcyl1	NA	NA	NA	NA	NA	NA	5.5	NA	20	NA	NA	NA	NA	NA	2	0.791667	0.75
Ahnak	NA	NA	NA	NA	NA	NA	18.1667	NA	NA	NA	NA	NA	12.5	NA	2	0.472222	15.3333
Ahsa1	NA	18.1667	NA	NA	NA	NA	19	NA	NA	NA	NA	NA	NA	NA	2	0.0694444	18.5833
AI316807	NA	5	NA	NA	NA	NA	NA	8.33333	NA	NA	NA	NA	NA	NA	2	0.277778	6.66667
AI324046	NA	NA	NA	NA	NA	19.1667	2	NA	NA	NA	NA	NA	NA	NA	2	0.569444	22.5833
AI451250	NA	NA	NA	NA	NA	NA	4.66667	NA	NA	NA	2.83333	NA	NA	NA	2	0.152778	3.75
AI452102	NA	NA	NA	NA	NA	NA	4.16667	NA	NA	NA	5.16667	NA	NA	NA	2	0.0833333	4.66667
AI462493	NA	3.08333	NA	NA	NA	NA	2	NA	NA	NA	NA	NA	NA	NA	2	0.0902778	2.54167
AI842396	NA	4.55226	NA	NA	NA	NA	NA	NA	NA	4.33333	NA	NA	NA	NA	2	0.0182436	4.44279
AI843383	NA	NA	NA	NA	NA	NA	1.83333	NA	NA	NA	NA	21.0833	NA	NA	2	0.395833	23.4583
Akap2	NA	NA	NA	19.8333	NA	NA	14.4167	NA	NA	NA	NA	NA	NA	NA	2	0.451389	17.125
Akap7	NA	NA	NA	NA	NA	NA	5.33333	NA	NA	NA	NA	5.41667	NA	NA	2	0.00694444	5.375
Akap8	8.5	NA	NA	NA	NA	NA	NA	NA	NA	7.66667	NA	NA	NA	NA	2	0.0694444	8.08333
Akr1b3	NA	NA	NA	5.33333	NA	NA	17.5833	NA	NA	NA	NA	NA	NA	NA	2	0.979167	23.4583
Akr1e1	20.5	NA	NA	NA	NA	NA	21	NA	NA	NA	NA	NA	NA	NA	2	0.0416667	20.75
Aktip	NA	NA	1.33333	NA	NA	NA	NA	NA	NA	1	NA	NA	NA	NA	2	0.0277778	1.16667
Alad	NA	NA	NA	NA	NA	NA	12.1667	NA	NA	NA	NA	8.08333	NA	NA	2	0.340278	10.125
Alcam	NA	6.58333	NA	NA	NA	NA	NA	NA	NA	2.58333	NA	NA	NA	NA	2	0.333333	4.58333
Aldh1a1	NA	NA	NA	16.1667	NA	NA	NA	NA	NA	13	NA	NA	NA	NA	2	0.263889	14.5833
Aldh2	NA	NA	NA	NA	16	NA	16.8333	NA	NA	NA	NA	NA	NA	NA	2	0.0694444	16.4167
Aldh3a1	NA	NA	NA	NA	NA	NA	NA	NA	NA	NA	NA	NA	14.3333	12.1667	2	0.180556	13.25
Aldh3b1	NA	NA	NA	NA	NA	NA	NA	NA	NA	19.6667	NA	NA	23.1667	NA	2	0.291667	21.4167
Aldoa	NA	NA	NA	NA	NA	20	23.3333	NA	NA	NA	NA	NA	NA	NA	2	0.277778	21.6667
Aldoc	NA	NA	NA	NA	NA	NA	10.5	NA	NA	4.16667	NA	NA	NA	NA	2	0.527778	7.33333
Alg2	NA	NA	NA	NA	NA	3	14.5	NA	NA	NA	NA	NA	NA	NA	2	0.958333	8.75
Alg5	NA	NA	NA	NA	NA	5	NA	NA	NA	NA	NA	NA	7.83333	NA	2	0.236111	6.41667
Alkbh4	NA	NA	NA	NA	NA	NA	12.6667	NA	7.66667	NA	NA	NA	NA	NA	2	0.416667	10.1667
Alox12e	11.1667	NA	NA	NA	NA	NA	6.83333	NA	NA	NA	NA	NA	NA	NA	2	0.361114	9.00002
Alox5ap	NA	NA	NA	NA	20.6667	NA	17.1667	NA	NA	NA	NA	NA	NA	NA	2	0.291667	18.9167
Amacr	NA	4.52985	NA	17.6667	NA	NA	NA	NA	NA	NA	NA	NA	NA	NA	2	0.905265	23.0983
Amdhd1	NA	2.33333	NA	NA	NA	NA	NA	NA	NA	11	NA	NA	NA	NA	2	0.722222	6.66667
Amfr	9.33333	NA	NA	NA	NA	NA	NA	NA	NA	5.5	NA	NA	NA	NA	2	0.319444	7.41667
Amy1	7.66667	NA	NA	NA	NA	NA	NA	NA	NA	NA	9.83333	NA	NA	NA	2	0.180556	8.75
Angpt1	NA	NA	NA	NA	6.33333	5.5	NA	NA	NA	NA	NA	NA	NA	NA	2	0.0694444	5.91667
Angptl1	NA	NA	NA	NA	20.1667	NA	15	NA	NA	NA	NA	NA	NA	NA	2	0.430556	17.5833
Ank	NA	NA	NA	NA	NA	NA	NA	22.3333	NA	NA	NA	NA	9.83333	NA	2	0.958333	4.08333
Ankrd11	NA	NA	NA	NA	NA	19	7.33333	NA	NA	NA	NA	NA	NA	NA	2	0.972222	13.1667
Ankrd26	NA	NA	NA	NA	NA	NA	9	NA	NA	22.1667	NA	NA	NA	NA	2	0.902778	3.58333
Ankrd54	NA	NA	NA	NA	NA	NA	NA	NA	NA	NA	15.3333	17.5833	NA	NA	2	0.1875	16.4583
Anln	20.8333	NA	NA	NA	NA	NA	NA	NA	NA	NA	NA	16.125	NA	NA	2	0.392361	18.4792
Antxr2	NA	NA	NA	NA	21.8333	NA	23.8333	NA	NA	NA	NA	NA	NA	NA	2	0.166667	22.8333
Anxa1	NA	NA	NA	NA	NA	NA	NA	3.16667	1.33333	NA	NA	NA	NA	NA	2	0.152778	2.25
Anxa8	NA	NA	NA	19.8333	NA	NA	NA	NA	NA	NA	5.16667	NA	NA	NA	2	0.777778	0.5
Aoc3	12.1667	NA	NA	8.83333	NA	NA	NA	NA	NA	NA	NA	NA	NA	NA	2	0.277778	10.5
Aox1	NA	NA	NA	NA	NA	NA	2.33333	NA	NA	13.3333	NA	NA	NA	NA	2	0.916667	7.83333
Ap1b1	11.5	NA	18.5	NA	NA	NA	NA	NA	NA	NA	NA	NA	NA	NA	2	0.583333	15
Ap1s1	NA	NA	NA	NA	NA	NA	NA	14.1667	NA	22.1667	NA	NA	NA	NA	2	0.666667	18.1667
Ap3m2	NA	NA	NA	NA	NA	NA	20.6667	NA	NA	8.16667	NA	NA	NA	NA	2	0.958333	2.41667
Apbb2	NA	NA	NA	22.5	11.6667	NA	NA	NA	NA	NA	NA	NA	NA	NA	2	0.902778	17.0833
Apc2	3.5	NA	NA	21.8333	NA	NA	NA	NA	NA	NA	NA	NA	NA	NA	2	0.472222	0.666667
Apex1	NA	NA	NA	NA	NA	9	5.33333	NA	NA	NA	NA	NA	NA	NA	2	0.305556	7.16667
Aph1a	NA	NA	NA	NA	NA	NA	NA	21.1667	NA	0.166667	NA	NA	NA	NA	2	0.25	22.6667
Apoa4	NA	NA	NA	NA	NA	NA	NA	NA	NA	18.3333	9	NA	NA	NA	2	0.777778	13.6667
Apob	NA	NA	19.3333	9.33333	NA	NA	NA	NA	NA	NA	NA	NA	NA	NA	2	0.833333	14.3333
App	NA	NA	NA	NA	NA	NA	11	NA	NA	14.3333	NA	NA	NA	NA	2	0.277778	12.6667
Appbp2	NA	NA	NA	NA	NA	NA	3.88646	NA	NA	NA	NA	5.25	NA	NA	2	0.113629	4.56823
Appl2	NA	NA	NA	NA	NA	NA	7.33333	NA	NA	5.5	NA	NA	NA	NA	2	0.152778	6.41667
Aqp7	NA	NA	NA	3.33333	NA	NA	NA	5.33333	NA	NA	NA	NA	NA	NA	2	0.166667	4.33333
Aqp9	NA	6.03801	NA	NA	NA	NA	NA	NA	NA	2.16667	NA	NA	NA	NA	2	0.322612	4.10234
[truncated: 7,956 more rows]
