# Supplementary material for: Analysis of Gene Regulatory Networks in the Mammalian Circadian Rhythm
Source: PLoS Comput Biol. 2008 Oct 10;4(10):e1000193. doi: 10.1371/journal.pcbi.1000193 (PMC2543109; doi:10.1371/journal.pcbi.1000193)
Supplement: Table S4 — List of significant TF families associated with circadian phases in different tissues. (0.04 MB XLS) [file pcbi.1000193.s007.xls]

## Sheet: TF_tissue.txt
TF name	SCN	LIV	KID	AOR	SKM	HAT	ADG	BAT	WAT	BON	PFR	WB	ATR	VEN	NUM.TISSUE	RANGE.P
EBOX	7.39633	11.5996	NA	8.7154	21.966	NA	8.96387	19.44	13.003	2.70957	17.2444	11.1	6.504	10.512	12	0.814862
AP-2	8.27605	12.336	NA	5.052	NA	NA	9.13825	17.856	NA	2.556	16.1155	23.256	NA	11.22	9	0.88028
CRE	8.72892	10.8207	NA	8.0601	NA	10.3488	11.9357	NA	NA	13.1948	16.2206	NA	19.68	8.52	9	0.0271752
SP1	7.3618	19.128	NA	4.92	NA	12.9229	8.1408	NA	12.336	2.47198	18.4225	NA	NA	9.58748	9	0.465818
EGR	7.84735	12.984	19.932	NA	NA	8.424	8.49839	17.592	NA	2.86796	17.936	NA	NA	NA	8	0.66813
Inr	6.42863	8.448	NA	3.504	NA	NA	9.78412	NA	NA	3.336	17.8694	22.008	NA	11.184	8	0.720367
E2F	8.136	15.3	NA	NA	NA	5.1	5.53964	NA	NA	2.688	18.2176	20.856	NA	NA	7	0.744274
ETF	7.848	NA	NA	7.512	NA	7.008	8.016	7.512	18.024	NA	18.336	NA	NA	NA	7	0.0774016
SF1	NA	12.54	12.168	4.68	NA	17.724	7.44	11.088	NA	NA	11.1	NA	NA	NA	7	0.180415
ZF5	7.344	NA	NA	4.92	NA	11.52	10.008	NA	NA	4.464	17.556	NA	NA	10.848	7	0.184433
Churchill	2.256	NA	NA	NA	NA	8.688	10.104	NA	11.52	2.352	14.688	NA	NA	NA	6	0.223768
GATA	8.016	NA	NA	2.52	NA	NA	8.28872	NA	3.336	3	18.672	NA	NA	NA	6	0.352077
MAZR	7.848	NA	NA	4.848	NA	NA	7.392	NA	NA	3.768	17.856	4.008	NA	NA	6	0.402214
NFKB	NA	NA	NA	NA	21.168	4.848	9.4787	NA	NA	2.184	16.224	14.088	NA	NA	6	0.998944
NRSE	3.024	NA	NA	13.008	NA	NA	12.072	NA	2.52	2.78396	18.84	NA	NA	NA	6	0.549594
NR_VDR	7.848	NA	NA	NA	NA	NA	9.168	22.176	4.848	2.688	18.672	NA	NA	NA	6	0.476481
RFX	NA	12.624	NA	3.336	NA	NA	9.48209	NA	15.84	1.008	13.176	NA	NA	NA	6	0.52989
SMAD	2.52	NA	12.84	3	NA	21.456	9.516	NA	NA	2.424	NA	NA	NA	NA	6	0.622543
ZIC	6.768	NA	NA	4.92	NA	NA	7.176	NA	6.672	NA	13.512	5.472	NA	NA	6	0.0352831
AP-1	NA	12.24	NA	9.6	NA	NA	9.25816	NA	11.706	12.264	NA	NA	NA	NA	5	0.00123023
AhR	NA	NA	NA	6.672	NA	21.336	6.12	NA	NA	NA	17.424	0.024	NA	NA	5	0.463053
CP2/LSF	NA	22.008	NA	NA	NA	NA	9.936	20.184	NA	2.352	16.812	NA	NA	NA	5	0.911123
ETS	NA	NA	NA	NA	NA	NA	8.928	8.184	10.428	0.936	12.432	NA	NA	NA	5	0.263216
HIC	5.016	13.824	NA	NA	NA	NA	7.224	NA	NA	2.628	17.688	NA	NA	NA	5	0.732937
HNF4	NA	16.68	NA	3.672	0.504	NA	NA	8.52	5.016	NA	NA	NA	NA	NA	5	0.843879
MOVOB	7.848	NA	NA	NA	NA	NA	8.016	16.512	NA	3.336	15.888	NA	NA	NA	5	0.45329
Myb	NA	NA	NA	12.672	NA	4.344	9.40655	4.596	NA	NA	18.432	NA	NA	NA	5	0.584473
SREBP	NA	NA	NA	0.936	NA	7.848	6.912	NA	NA	3.168	15.096	NA	NA	NA	5	0.59537
Sp3	4.848	NA	NA	NA	NA	NA	7.584	NA	7.344	2.016	16.176	NA	NA	NA	5	0.59537
AP-4	NA	NA	NA	7.848	NA	NA	11.5325	NA	NA	1.716	19.68	NA	NA	NA	4	0.954171
AhR:Arnt	4.512	NA	NA	NA	16.008	NA	10.344	NA	NA	NA	16.56	NA	NA	NA	4	0.506024
CAC-BP	NA	NA	NA	NA	23.52	NA	10.848	NA	NA	2.76	19.008	NA	NA	NA	4	0.953376
CACD	13.008	NA	NA	NA	NA	NA	NA	NA	3.672	0.264	20.52	NA	NA	NA	4	0.84675
GCbox	4.848	NA	NA	NA	NA	NA	8.184	NA	NA	NA	18.336	5.472	NA	NA	4	0.698578
LBP1	NA	NA	NA	NA	NA	10.848	12.168	NA	NA	1.272	18.336	NA	NA	NA	4	0.818873
MEF2	NA	3.648	NA	NA	NA	NA	8.604	NA	NA	NA	4.512	17.712	NA	NA	4	0.77439
NF1	NA	NA	NA	NA	NA	NA	10.752	NA	NA	1.92	18.096	12.672	NA	NA	4	0.899345
PAX3	8.256	NA	18.168	NA	NA	5.184	13.224	NA	NA	NA	NA	NA	NA	NA	4	0.630053
PAX6	NA	NA	NA	6.024	NA	NA	NA	NA	NA	16.44	12.768	10.512	NA	NA	4	0.326986
PRD/Crx	NA	NA	5.352	NA	NA	12.336	NA	8.688	NA	13.392	NA	NA	NA	NA	4	0.150382
STAT	5.856	11.712	22.344	NA	NA	NA	10.8323	NA	NA	NA	NA	NA	NA	NA	4	0.682346
COUP	NA	NA	13.008	1.848	NA	NA	11.724	NA	NA	NA	NA	NA	NA	NA	3	0.648675
Ikaros	NA	NA	NA	NA	NA	NA	10.632	NA	13.512	3.768	NA	NA	NA	NA	3	0.494508
LFA1	6.024	NA	NA	2.184	NA	NA	NA	NA	NA	1.92	NA	NA	NA	NA	3	0.087723
LRF	NA	NA	NA	NA	NA	NA	8.856	NA	NA	NA	16.44	1.44	NA	NA	3	0.984375
MAZ	10.008	NA	NA	NA	NA	NA	7.296	NA	NA	1.824	NA	NA	NA	NA	3	0.348843
PAX5	NA	NA	NA	NA	NA	12.336	NA	NA	NA	4.272	16.38	NA	NA	NA	3	0.763318
PPARalpha:RXRalpha	NA	NA	NA	NA	NA	11.688	8.688	NA	NA	2.856	NA	NA	NA	NA	3	0.406272
SZF	NA	NA	NA	NA	NA	NA	NA	NA	7.176	1.848	14.688	NA	NA	NA	3	0.843975
WT1	10.176	NA	NA	NA	NA	NA	7.296	NA	NA	1.824	NA	NA	NA	NA	3	0.363312
AREB6	NA	NA	NA	NA	NA	NA	10.632	NA	NA	2.856	NA	NA	NA	NA	2	0.648
AhR_HIF	NA	NA	NA	NA	NA	NA	8.784	NA	NA	3.336	NA	NA	NA	NA	2	0.454
DBOX	NA	NA	NA	16.344	NA	NA	15.168	NA	NA	NA	NA	NA	NA	NA	2	0.098
DEAF1	NA	15.96	NA	NA	NA	NA	7.512	NA	NA	NA	NA	NA	NA	NA	2	0.704
ETS_AML	NA	NA	NA	NA	NA	NA	NA	NA	12.768	NA	13.848	NA	NA	NA	2	0.09
FOXO	NA	NA	NA	NA	NA	NA	8.93636	NA	NA	NA	NA	16.824	NA	NA	2	0.657303
NFY	NA	NA	NA	12.672	NA	NA	7.968	NA	NA	NA	NA	NA	NA	NA	2	0.392
2008-10-01	7.512	NA	NA	NA	NA	4.44	NA	NA	NA	NA	NA	NA	NA	NA	2	0.256
P53	10.008	NA	NA	NA	NA	NA	7.392	NA	NA	NA	NA	NA	NA	NA	2	0.218
Pbx	NA	17.856	NA	NA	NA	NA	8.784	NA	NA	NA	NA	NA	NA	NA	2	0.756
ROR	NA	2.136	NA	NA	NA	NA	NA	NA	21.672	NA	NA	NA	NA	NA	2	0.372
Spz1	NA	NA	13.344	NA	NA	NA	9.72	NA	NA	NA	NA	NA	NA	NA	2	0.302
TFIII	NA	NA	NA	NA	NA	NA	NA	NA	NA	3.432	16.008	NA	NA	NA	2	0.952
Tax:CREB	NA	NA	NA	NA	NA	NA	7.536	NA	NA	NA	16.632	NA	NA	NA	2	0.758
VBP	NA	13.632	NA	NA	NA	NA	14.256	NA	NA	NA	NA	NA	NA	NA	2	0.052
AML/PEBP	NA	NA	NA	16.344	NA	NA	NA	NA	NA	NA	NA	NA	NA	NA	1	1
AML_ETS	NA	NA	NA	NA	NA	NA	10.272	NA	NA	NA	NA	NA	NA	NA	1	1
AR	NA	NA	NA	23.52	NA	NA	NA	NA	NA	NA	NA	NA	NA	NA	1	1
BACH	NA	NA	4.68	NA	NA	NA	NA	NA	NA	NA	NA	NA	NA	NA	1	1
Brn2_var3	NA	NA	NA	NA	NA	3.336	NA	NA	NA	NA	NA	NA	NA	NA	1	1
DBP	NA	NA	NA	NA	NA	NA	7.344	NA	NA	NA	NA	NA	NA	NA	1	1
DR1	NA	NA	NA	1.008	NA	NA	NA	NA	NA	NA	NA	NA	NA	NA	1	1
DR4	NA	NA	NA	NA	NA	NA	NA	NA	NA	NA	NA	NA	8.856	NA	1	1
EBF	NA	NA	NA	22.344	NA	NA	NA	NA	NA	NA	NA	NA	NA	NA	1	1
ER	NA	NA	NA	NA	NA	NA	16.392	NA	NA	NA	NA	NA	NA	NA	1	1
GCM	NA	NA	NA	NA	NA	NA	7.584	NA	NA	NA	NA	NA	NA	NA	1	1
GCNF	NA	NA	NA	NA	NA	NA	NA	10.92	NA	NA	NA	NA	NA	NA	1	1
HIF	NA	NA	NA	NA	NA	NA	NA	20.184	NA	NA	NA	NA	NA	NA	1	1
HMGIY	NA	NA	NA	NA	NA	7.176	NA	NA	NA	NA	NA	NA	NA	NA	1	1
HNF1	NA	NA	2.772	NA	NA	NA	NA	NA	NA	NA	NA	NA	NA	NA	1	1
HNF3	NA	NA	NA	NA	NA	NA	10.08	NA	NA	NA	NA	NA	NA	NA	1	1
HNF3beta	NA	3.312	NA	NA	NA	NA	NA	NA	NA	NA	NA	NA	NA	NA	1	1
HOXA7	NA	8.688	NA	NA	NA	NA	NA	NA	NA	NA	NA	NA	NA	NA	1	1
HSF	NA	15.744	NA	NA	NA	NA	NA	NA	NA	NA	NA	NA	NA	NA	1	1
IRF	NA	NA	NA	NA	NA	NA	NA	NA	6.336	NA	NA	NA	NA	NA	1	1
LEF1TCF1	NA	7.104	NA	NA	NA	NA	NA	NA	NA	NA	NA	NA	NA	NA	1	1
Lmo2	NA	10.104	NA	NA	NA	NA	NA	NA	NA	NA	NA	NA	NA	NA	1	1
MTF1	NA	NA	NA	NA	NA	NA	7.176	NA	NA	NA	NA	NA	NA	NA	1	1
PAX	NA	NA	NA	NA	NA	NA	16.392	NA	NA	NA	NA	NA	NA	NA	1	1
PAX4	NA	NA	NA	NA	NA	5.184	NA	NA	NA	NA	NA	NA	NA	NA	1	1
PPAR	NA	23.256	NA	NA	NA	NA	NA	NA	NA	NA	NA	NA	NA	NA	1	1
RBPJK	NA	NA	NA	NA	NA	NA	NA	NA	NA	2.856	NA	NA	NA	NA	1	1
STAF	NA	NA	NA	NA	NA	NA	NA	NA	NA	14.184	NA	NA	NA	NA	1	1
YY1	NA	NA	NA	NA	NA	NA	NA	NA	NA	NA	NA	17.544	NA	NA	1	1
ZNF219	NA	NA	NA	NA	NA	NA	5.424	NA	NA	NA	NA	NA	NA	NA	1	1
