# Supplementary material for: Analysis of Gene Regulatory Networks in the Mammalian Circadian Rhythm
Source: PLoS Comput Biol. 2008 Oct 10;4(10):e1000193. doi: 10.1371/journal.pcbi.1000193 (PMC2543109; doi:10.1371/journal.pcbi.1000193)
Supplement: Table S6 — List of gene regulatory interactions identified from TF knockout or mutant microarray experiments and promoter analysis. (0.08 MB TXT) [file pcbi.1000193.s009.txt]

target_gene	CEBP	CRE	DBOX	EBOX	EGR	GR	HIF	HSF	NPAS2	PPAR	RRE
0610007C21Rik	1	0	0	0	0	0	0	0	0	0	0
0610008C08Rik	0	0	0	0	1	0	0	0	0	0	0
0610009O03Rik	0	0	0	0	0	0	0	0	1	0	0
0610010E21Rik	0	0	0	0	0	0	0	1	0	0	0
0610031J06Rik	0	0	0	0	0	0	0	0	0	1	0
0610037L13Rik	0	0	0	0	1	0	0	0	0	0	0
0910001A06Rik	0	0	0	0	1	0	0	0	0	0	0
0910001L09Rik	0	0	0	1	0	0	0	0	0	0	0
1100001G20Rik	1	0	0	0	0	0	0	0	0	0	0
1100001I22Rik	0	0	0	1	0	0	0	0	0	0	0
1110001J03Rik	0	0	0	0	1	0	0	0	0	0	0
1110002B05Rik	1	0	0	1	0	0	0	0	0	0	0
1110004B13Rik	0	0	0	0	1	0	0	0	0	0	0
1110006G14Rik	0	0	0	0	0	0	0	0	0	1	0
1110007A13Rik	0	0	0	0	1	0	0	0	0	0	0
1110007M04Rik	0	0	0	0	1	0	0	0	0	0	0
1110008I14Rik	0	0	0	0	0	0	0	0	0	0	1
1110008P14Rik	0	0	0	0	1	0	0	0	0	0	0
1110014K08Rik	0	1	0	0	0	0	0	0	0	0	0
1110018G07Rik	0	0	0	0	0	0	0	0	0	1	0
1110018M03Rik	0	0	0	0	0	1	0	0	0	0	0
1110020P15Rik	0	0	0	0	1	0	0	0	0	0	0
1110021L09Rik	0	0	0	0	0	0	0	0	0	1	0
1110028A07Rik	0	0	0	0	0	0	0	0	0	1	0
1110028C15Rik	0	0	0	0	1	0	0	0	0	0	0
1110032A13Rik	0	0	0	0	1	0	0	0	0	0	0
1110034G24Rik	0	0	0	1	0	0	0	0	0	0	0
1110036O03Rik	0	0	0	0	0	0	0	0	0	1	0
1110038D17Rik	0	0	0	0	0	0	0	0	0	0	1
1110059E24Rik	0	0	0	0	0	1	0	0	0	0	0
1110061O04Rik	0	1	0	0	0	0	0	0	0	0	0
1110065P20Rik	0	0	0	1	0	0	0	0	0	0	0
1110067D22Rik	1	0	0	0	0	1	0	0	0	0	0
1110067I12Rik	0	0	0	0	0	0	0	0	0	0	1
1190002H23Rik	0	1	0	0	0	1	0	0	0	0	0
1190002N15Rik	0	1	0	0	0	0	0	0	0	0	0
1190017O12Rik	1	0	0	0	0	0	0	0	0	0	0
1200006F02Rik	0	0	0	1	0	0	0	0	0	0	0
1200016B10Rik	0	0	0	0	0	0	0	1	0	0	0
1300001I01Rik	0	0	0	0	1	0	0	0	0	1	0
1300010F03Rik	0	0	0	0	0	0	0	0	0	1	0
1500003O03Rik	0	1	0	0	0	0	0	0	0	1	0
1500004A08Rik	0	0	0	0	0	1	0	0	0	0	0
1500011J06Rik	0	1	0	0	0	0	0	0	0	0	0
1500032D16Rik	1	0	0	0	0	0	0	0	0	0	1
1600012H06Rik	0	0	0	0	0	0	0	0	0	1	0
1700011I03Rik	0	0	0	0	0	1	0	0	0	0	0
1700013G20Rik	0	0	0	1	0	0	0	0	0	0	0
1700017B05Rik	1	0	0	0	0	0	0	0	0	0	1
1700019N12Rik	0	0	0	0	1	0	0	0	0	0	0
1700019P01Rik	0	0	0	0	0	0	0	0	0	1	0
1700020C11Rik	0	0	0	0	1	0	0	0	0	0	1
1700020O03Rik	0	0	0	0	0	0	0	0	0	1	0
1700023B02Rik	0	1	0	0	0	0	0	0	0	0	0
1700025G04Rik	0	0	0	0	0	1	0	0	0	0	0
1700029F09Rik	0	0	0	0	1	0	0	0	0	0	0
1700092C17Rik	0	0	0	0	0	0	0	0	0	0	1
1810015A11Rik	0	0	0	0	1	0	0	0	0	0	0
1810015C04Rik	0	0	0	0	0	1	0	0	0	0	0
1810017G16Rik	0	0	0	1	0	0	0	0	0	0	0
1810022K09Rik	0	0	0	0	1	0	0	0	0	0	0
1810031K17Rik	0	0	0	0	0	0	0	0	0	0	1
1810034K20Rik	0	1	0	0	0	0	0	0	0	0	0
1810054D07Rik	0	0	0	0	0	0	0	1	0	0	0
1810063B05Rik	0	0	1	0	1	0	0	0	0	0	0
1810063B07Rik	0	0	0	0	0	0	0	0	0	0	1
1810073G14Rik	1	0	0	0	0	0	0	0	0	0	0
1810073H04Rik	0	0	0	0	0	0	0	0	0	1	0
1810073N04Rik	1	0	0	0	0	0	0	0	0	0	0
2010012C16Rik	0	0	0	0	1	0	0	0	0	0	0
2010106G01Rik	0	0	0	1	0	0	0	0	0	0	0
2010109N14Rik	0	0	0	0	0	0	0	1	0	0	0
2010309E21Rik	0	0	0	0	0	0	0	0	0	1	0
2010310D06Rik	0	0	0	0	0	0	0	0	0	1	0
2010311D03Rik	0	0	0	0	0	0	0	0	0	1	0
2210409E12Rik	0	0	0	0	0	1	0	0	0	0	0
2310001A20Rik	1	0	0	0	0	0	0	0	0	1	0
2310004N24Rik	0	0	0	0	0	0	0	0	0	1	0
2310005N01Rik	0	0	0	0	1	0	0	0	0	0	0
2310008M10Rik	1	0	0	0	0	0	0	0	0	0	0
2310015B20Rik	0	0	0	0	0	0	0	0	0	0	1
2310022B05Rik	0	0	0	0	1	0	0	0	0	0	0
2310028O11Rik	0	0	0	0	0	0	0	0	0	1	0
2310037I24Rik	0	0	0	0	1	0	0	0	0	0	0
2310043N10Rik	0	1	0	0	0	0	0	0	0	0	0
2310044G17Rik	0	1	0	1	0	0	0	0	0	0	0
2310045A20Rik	0	0	0	0	0	0	0	0	0	1	0
2310056P07Rik	1	0	0	0	1	0	0	0	0	0	0
2310061I04Rik	0	0	0	0	0	0	0	0	0	0	1
2400003C14Rik	0	1	0	0	0	0	0	0	0	0	0
2400003N08Rik	0	0	0	1	0	0	0	0	0	0	0
2400006H24Rik	0	0	0	0	1	0	0	0	0	0	0
2410001C21Rik	0	0	0	0	0	0	0	0	0	1	0
2410014A08Rik	0	0	0	0	1	0	0	0	0	0	0
2410017P09Rik	0	0	0	1	0	0	0	0	0	0	0
2410018M08Rik	0	0	0	0	1	0	0	0	0	0	0
2500003M10Rik	1	0	0	0	0	0	0	0	0	0	0
2600005C20Rik	0	0	0	0	1	0	0	0	0	0	0
2610003J06Rik	0	0	0	1	0	0	0	0	0	0	0
2610019E17Rik	0	0	0	0	0	1	0	0	0	0	0
2610019F03Rik	0	0	0	0	0	0	0	0	0	1	0
2610028A01Rik	0	0	0	0	1	0	0	0	0	0	0
2610101N10Rik	1	0	0	0	0	0	0	0	0	0	0
2610110G12Rik	0	0	0	0	0	0	0	0	0	1	0
2610209A20Rik	0	0	0	0	1	0	0	0	0	0	0
2610301B20Rik	1	0	0	0	0	0	0	0	0	0	0
2610318C08Rik	0	0	0	0	0	0	0	0	0	0	1
2610318N02Rik	0	0	0	0	1	0	0	0	0	0	0
2610528E23Rik	0	0	0	0	1	0	0	0	0	0	0
2610528G24Rik	0	1	0	0	0	0	0	0	0	0	0
2700007P21Rik	0	1	0	0	0	0	0	0	0	0	0
2700038C09Rik	1	0	0	0	0	0	0	0	0	0	0
2700055K07Rik	0	0	0	1	0	0	0	0	0	0	0
2700085E05Rik	1	0	0	0	0	0	0	0	0	0	0
2700099C18Rik	0	1	0	0	0	0	0	0	0	0	0
2810001G20Rik	0	0	0	0	0	1	0	0	0	0	0
2810002N01Rik	0	0	0	1	0	0	0	0	0	0	0
2810007J24Rik	0	0	0	0	0	0	0	0	0	0	1
2810012G03Rik	0	1	0	0	0	0	0	0	0	0	0
2810055F11Rik	0	0	0	0	0	0	0	0	0	1	0
2810405K02Rik	0	0	0	1	0	0	0	0	0	0	0
2810409H07Rik	0	0	0	1	0	0	0	0	0	0	0
2810410M20Rik	0	0	0	0	1	0	0	0	0	0	0
2810428I15Rik	0	0	0	1	0	0	0	0	0	0	0
2810452K22Rik	0	0	0	0	1	0	0	0	0	0	0
2810459M11Rik	0	1	0	0	0	0	0	0	0	0	0
2810474O19Rik	0	1	0	0	0	0	0	0	0	0	0
2900002H16Rik	0	0	0	0	1	0	0	0	0	0	0
2900024C23Rik	0	0	0	0	0	0	0	0	0	0	1
2900062L11Rik	0	0	0	0	1	0	0	0	0	0	0
3100002L24Rik	0	0	0	1	0	0	0	0	0	0	0
3100004P22Rik	0	0	0	1	0	0	0	0	0	0	0
3110001A13Rik	0	1	0	0	0	0	0	0	0	0	0
3110001I20Rik	0	0	0	0	0	0	0	0	0	1	0
3110035E14Rik	0	0	0	0	1	0	0	0	0	0	0
3110056O03Rik	1	0	0	0	0	0	0	0	0	0	0
3222402P14Rik	0	0	0	0	0	0	0	0	0	1	0
3300001A09Rik	0	0	0	0	0	0	0	1	0	0	0
3732413I11Rik	0	1	0	0	0	0	0	0	0	0	0
4631405J19Rik	0	0	0	0	0	0	0	0	0	0	1
4631416L12Rik	0	0	0	0	0	1	0	0	0	0	0
4631424J17Rik	0	0	0	0	0	0	0	1	0	0	0
4631427C17Rik	0	0	0	0	1	0	0	0	0	0	0
4732473B16Rik	0	0	0	0	0	1	0	0	0	0	0
4833409A17Rik	0	0	0	0	0	0	0	0	0	0	1
4833439L19Rik	0	0	0	1	0	0	0	0	0	0	0
4921524J06Rik	0	0	0	0	0	1	0	0	0	0	0
4921537D05Rik	0	0	0	0	1	0	0	0	0	0	1
4922503N01Rik	0	0	1	0	0	0	0	0	0	0	0
4930431B09Rik	0	0	0	0	0	1	0	0	0	0	0
4930506M07Rik	0	0	0	0	0	0	0	0	0	1	0
4930566A11Rik	0	1	0	0	0	0	0	0	0	0	0
4930579G24Rik	0	0	0	0	0	0	0	0	0	1	0
4931406C07Rik	0	0	1	0	0	0	0	0	0	1	0
4932441K18Rik	0	0	0	0	0	0	0	0	0	1	0
4933407C03Rik	0	0	0	1	0	0	0	0	0	0	0
4933426M11Rik	0	0	0	1	0	1	0	0	0	0	0
4933435A13Rik	0	0	0	0	0	0	0	0	0	1	0
4933439C20Rik	1	0	0	0	0	0	0	0	1	0	0
4933439F18Rik	0	0	0	0	0	0	0	0	0	0	1
5031439G07Rik	0	0	0	0	0	0	0	0	0	1	0
5330426P16Rik	0	0	0	0	1	0	0	0	0	0	0
5730403B10Rik	0	1	0	0	0	0	0	0	0	0	0
5730420B22Rik	0	1	0	0	0	0	0	0	0	0	0
5730469M10Rik	0	0	0	1	1	0	0	0	0	1	0
5730472N09Rik	0	0	0	0	0	0	0	0	0	1	0
5730589K01Rik	0	1	0	0	1	0	0	0	0	0	0
5730596K20Rik	0	1	0	0	0	0	0	0	0	1	0
5830471E12Rik	0	1	0	0	0	0	0	0	0	0	0
6330514A18Rik	0	0	0	1	0	0	0	0	0	0	0
6330578E17Rik	0	0	0	0	0	0	0	0	0	1	0
6530401D17Rik	1	0	0	0	0	0	0	0	0	0	0
9130404D08Rik	1	0	0	0	0	0	0	0	0	0	0
9330159K06	0	0	0	0	1	0	0	0	0	0	0
9330182L06Rik	0	0	0	0	0	0	0	0	0	0	1
9430010O03Rik	0	0	0	0	0	0	0	0	1	0	0
9430070O13Rik	0	0	0	0	0	1	0	0	0	0	0
9430080K19Rik	0	0	0	0	0	0	0	0	0	0	1
9530058B02Rik	0	0	0	0	0	0	0	0	0	1	0
9630058J23Rik	0	0	0	0	0	0	0	0	0	1	0
9830124H08Rik	0	0	0	1	0	0	0	0	0	0	0
A130022J15Rik	0	0	0	0	0	1	0	0	0	0	0
A130040M12Rik	0	1	0	0	0	0	0	0	0	1	0
A230050P20Rik	0	0	0	0	1	0	0	0	0	0	0
A230051G13Rik	0	0	0	0	1	0	0	0	0	0	0
A230083H22Rik	0	0	0	0	0	1	0	0	0	0	0
A230097K15Rik	0	0	0	0	0	0	0	0	0	1	0
A430005L14Rik	0	0	0	1	0	0	0	0	0	0	0
A430033K04Rik	0	0	0	0	0	0	0	0	0	1	0
A530040E14Rik	1	0	0	0	0	0	0	0	0	0	0
A630072M18Rik	0	1	0	0	0	0	0	0	0	0	0
A730076H11Rik	0	0	0	0	0	0	0	0	0	0	1
A730098D12Rik	0	1	0	0	0	0	0	0	0	0	0
A830021K08Rik	0	0	0	0	1	0	0	0	0	0	0
A830093M07	0	0	0	0	0	0	0	0	0	0	1
A930005H10Rik	0	0	0	0	1	0	0	0	0	0	0
A930025D01Rik	0	0	0	0	1	0	0	0	0	0	0
A930035D04Rik	0	0	0	0	1	0	0	0	0	0	0
AA407270	0	0	0	0	1	0	0	0	0	0	0
AA407659	0	0	0	0	0	0	0	0	0	0	1
AA536749	0	0	0	0	0	0	0	0	0	0	1
Aadacl1	0	0	0	0	0	0	0	0	0	1	0
Aasdhppt	0	0	0	0	1	0	0	0	0	1	0
Aass	0	0	0	0	0	1	0	0	0	0	0
Abat	0	0	0	0	0	1	0	0	1	0	0
Abca1	1	0	0	0	0	0	0	0	0	0	0
Abca2	1	0	0	0	0	0	0	0	0	0	0
Abca8a	0	0	0	1	0	0	0	0	0	0	0
Abcb10	1	0	1	0	0	0	0	0	0	0	0
Abcb1a	0	1	0	0	0	0	0	0	0	0	0
Abcb1b	0	1	0	0	0	0	0	0	0	0	0
Abcb9	0	1	0	0	0	0	0	0	0	0	0
Abcd2	1	0	0	0	0	0	0	0	0	0	0
Abcd3	1	0	0	0	0	0	0	0	0	1	0
Abcg2	0	0	0	1	0	0	0	0	0	1	0
Abhd1	0	0	0	0	0	0	0	0	0	1	0
Abhd14a	0	0	0	0	1	0	0	0	0	0	0
Abhd2	0	1	0	0	0	0	0	0	0	0	0
Abhd5	1	0	0	0	0	0	0	0	0	0	0
Abhd6	0	0	0	0	0	0	0	0	0	1	0
Abhd9	0	0	0	0	1	0	0	0	0	0	0
Abl1	1	0	0	0	0	0	0	0	0	0	0
Ablim3	0	0	0	0	0	0	0	0	0	0	1
Abtb2	0	0	0	0	0	0	0	0	0	0	1
Acaa1a	0	0	0	1	0	0	0	0	0	1	0
Acacb	0	0	0	0	0	0	0	0	0	1	0
Acad11	0	0	0	0	0	0	0	0	0	1	0
Acadm	1	0	0	0	0	0	0	0	0	1	0
Acadvl	0	0	0	0	0	0	0	0	0	1	0
Acat1	0	0	0	0	0	0	0	0	0	1	1
Acat3	0	0	0	0	0	0	0	0	0	0	1
Acbd4	0	0	0	0	0	0	0	0	0	1	0
Acbd5	0	0	0	0	0	0	0	0	0	1	0
Accn5	0	0	0	0	0	0	0	0	0	1	0
Acly	0	0	0	0	1	0	0	0	0	0	0
Aco2	0	0	0	0	0	0	0	0	0	1	0
Acot1	0	0	0	0	0	0	0	0	0	1	0
Acot12	0	0	0	0	0	0	0	0	0	1	0
Acot2	0	0	0	0	0	0	0	0	0	1	0
Acot3	0	0	1	0	1	0	0	0	0	1	0
Acot4	0	0	1	0	0	0	0	0	0	1	0
Acot5	0	0	0	0	0	0	0	0	0	1	0
Acot7	0	0	0	0	0	0	0	1	0	0	0
Acot8	0	0	0	0	0	0	0	0	0	1	0
Acox1	0	0	0	1	0	0	0	0	0	1	0
Acp1	0	0	0	1	0	0	0	0	0	0	0
Acsl1	1	0	0	0	0	0	0	0	0	1	0
Acsl3	0	0	0	0	0	0	0	0	0	1	0
Acsl4	0	1	0	0	0	0	0	0	0	0	0
Acsl5	1	0	0	0	1	0	0	0	0	1	1
Acsm3	0	0	0	0	0	0	0	0	0	1	0
Actn3	0	0	0	0	0	1	0	0	0	0	0
Actr1b	0	1	0	0	0	0	0	0	0	0	0
Ada	1	0	0	0	0	0	0	0	0	0	0
Adam10	1	0	0	0	0	0	0	0	0	0	0
Adam12	0	0	0	0	0	1	0	0	0	0	0
Adam4	0	0	0	0	0	0	0	0	0	0	1
Adam9	1	0	0	0	0	0	0	0	0	0	0
Adamts1	0	0	0	0	0	1	0	0	0	0	0
Adck2	0	0	0	0	0	0	0	0	0	1	0
Adcy1	0	0	0	0	1	0	0	0	0	0	0
Adcy6	0	0	0	0	0	0	0	0	0	1	0
Adfp	0	0	0	0	0	0	0	1	0	0	0
Adh5	1	0	0	0	0	0	0	0	0	0	0
Adh7	0	0	0	0	0	1	0	0	0	0	0
Adhfe1	0	0	0	0	0	1	0	0	0	0	0
Adipor2	0	0	0	0	0	0	0	0	0	1	0
Adm	0	0	0	0	0	1	1	0	1	0	0
Adora2b	1	0	0	0	0	0	0	0	0	0	0
Adprh	1	0	0	0	0	0	0	0	0	0	0
Adprhl1	0	0	0	0	0	0	0	0	0	0	1
Adprhl2	0	0	0	0	0	0	0	0	0	1	0
Adra1a	1	0	0	0	0	0	0	0	0	0	0
Adss	0	0	0	0	0	0	0	0	0	1	0
Aebp1	0	0	0	1	0	0	0	0	0	0	0
Aff1	0	1	0	0	0	0	0	0	0	0	0
Aff4	0	1	0	0	0	0	0	0	0	0	0
Afp	1	0	0	0	0	0	0	0	0	0	0
Aftph	0	1	0	0	0	0	0	0	0	0	0
Agpat2	0	0	0	0	0	0	0	0	0	1	0
Agpat6	0	1	0	0	0	0	0	0	0	1	0
Ahctf1	0	0	1	0	1	0	0	0	0	0	0
Ahsa1	0	0	0	0	0	0	0	1	0	0	0
AI314180	0	0	0	1	0	0	0	0	0	0	0
AI586015	0	0	0	0	1	0	0	0	0	0	0
AI842396	0	0	0	0	0	0	0	0	0	0	1
Aifm2	0	0	0	0	0	0	0	0	0	1	0
Aim1	0	1	0	0	0	0	0	0	0	0	0
AK122209	0	0	0	0	0	0	0	1	0	1	0
AK122525	0	0	0	0	1	0	0	0	0	0	0
Ak2	1	0	0	1	0	0	0	0	0	0	0
Ak3	0	0	0	0	0	1	0	0	0	0	0
Ak3l1	1	0	1	0	0	0	0	0	0	0	0
Ak5	0	0	0	0	0	0	0	0	0	0	1
Akap1	0	0	0	0	1	0	0	0	0	1	0
Akap12	0	0	0	0	0	1	0	0	0	0	0
Akp2	0	0	0	0	0	0	0	0	0	1	0
Akp5	0	0	0	0	0	1	0	0	0	0	0
Akr1b7	0	0	0	0	0	1	0	0	0	0	0
Alad	0	0	0	1	0	0	0	1	0	0	0
Alas1	0	0	1	0	0	0	0	0	0	0	0
Alcam	0	0	0	0	0	0	0	1	0	0	0
Aldh1a1	0	0	1	0	0	1	0	0	0	0	0
Aldh1l1	0	0	0	0	1	0	0	0	0	0	0
Aldh2	0	0	0	1	0	0	0	0	0	0	0
Aldh3a1	1	0	0	0	0	0	0	0	0	0	0
Aldh3a2	1	0	0	0	0	0	0	0	0	1	0
Aldh6a1	0	0	0	0	0	1	0	0	0	0	0
Aldh7a1	0	1	0	0	0	0	0	0	0	0	0
Aldob	0	0	0	1	0	1	0	0	0	0	0
Alg2	1	0	0	0	0	0	0	0	0	0	0
Alg5	1	0	0	0	0	0	0	0	0	0	0
Alox12e	0	0	0	0	1	0	0	0	0	0	0
Als2	0	1	0	0	1	0	0	0	0	0	0
Als2cl	0	0	0	0	0	0	0	0	0	1	0
Als2cr4	0	0	0	0	0	0	0	0	0	1	0
Amot	0	1	0	0	0	0	0	0	0	0	0
Amotl2	0	0	0	0	0	0	0	0	0	1	0
Ampd2	0	0	0	0	1	0	0	0	0	0	0
Ampd3	0	0	0	0	0	1	0	0	0	0	0
Amy1	0	0	0	1	0	1	0	0	0	0	0
Anapc4	0	0	0	1	0	0	0	0	0	0	0
Angptl2	0	0	0	0	0	0	0	0	1	0	0
Angptl4	1	0	0	0	1	1	0	0	0	0	0
Angptl7	0	0	0	0	0	1	0	0	0	0	0
Ankib1	0	0	0	0	0	0	0	0	0	0	1
Ankrd29	0	0	0	0	0	1	0	0	0	0	0
Ankrd41	0	0	0	0	1	0	0	0	0	0	0
Ankrd44	0	0	0	0	0	1	0	0	0	0	0
Anp32e	1	0	0	0	0	0	0	0	0	0	0
Antxr2	1	0	0	0	0	0	0	0	0	0	0
Anxa1	1	0	0	1	0	0	0	0	0	0	0
Anxa11	0	0	0	0	0	0	0	0	0	1	0
Anxa4	1	0	0	0	1	1	0	0	0	0	0
Anxa5	0	0	0	1	0	0	0	0	0	0	0
Ap1g1	1	1	0	0	0	0	0	0	0	0	0
Ap1s1	0	0	0	0	1	0	0	0	0	0	0
Ap2b1	0	1	0	0	0	0	0	0	0	0	0
Ap2m1	0	0	0	1	0	0	0	0	0	0	0
Ap2s1	0	0	0	1	0	0	0	0	0	0	0
Ap3s1	0	1	0	0	0	0	0	0	0	1	0
Apbb1ip	1	0	0	0	0	0	0	0	0	0	0
Apcdd1	1	0	0	0	0	0	0	0	0	0	0
Apex1	0	0	0	0	1	0	0	0	0	0	0
Api5	0	1	0	0	1	0	0	0	0	0	0
Apob	0	0	0	0	0	0	0	1	0	0	0
Apoc4	1	0	0	0	0	0	0	0	0	0	0
Apon	0	0	0	0	0	0	0	0	0	0	1
App	0	0	0	1	0	0	0	0	0	0	0
Appbp2	0	1	0	0	0	0	0	0	0	0	0
Appl1	0	1	0	0	0	0	0	0	0	0	0
Aptx	0	0	0	0	0	0	0	0	0	1	0
Aqp1	0	0	0	1	0	0	0	0	0	0	0
Aqp11	0	0	0	0	1	0	0	0	0	0	0
Aqp3	0	0	0	0	0	0	0	0	0	1	0
Aqp4	0	0	0	0	0	0	0	0	0	0	1
Arf3	1	1	0	0	0	0	0	0	0	0	0
Arf4	0	1	0	0	0	0	0	0	0	0	0
Arfip2	1	0	0	0	0	0	0	0	0	0	0
Arhgap1	0	1	0	0	0	0	0	0	0	0	0
Arhgap10	0	0	0	0	1	0	0	0	0	0	0
Arhgap29	1	0	0	0	0	0	0	0	0	0	0
Arhgap5	0	0	0	0	0	0	0	0	0	0	1
Arhgdib	1	0	0	0	0	0	0	0	0	0	0
Arhgef3	0	0	0	0	0	0	0	0	0	1	0
Arid5a	0	1	0	0	0	0	0	0	0	0	0
Arid5b	0	0	0	0	0	0	0	0	1	0	0
Arih1	0	1	0	0	0	0	0	0	0	0	0
Arih2	0	1	0	0	0	0	0	0	0	0	0
Arl1	1	0	0	1	0	0	0	0	0	0	0
Arl2	0	0	0	0	0	0	0	0	0	1	0
Arl4c	0	1	0	0	0	0	0	0	0	0	0
Arl5a	1	1	0	0	0	0	0	0	0	0	0
Arl6	0	0	0	0	1	0	0	0	0	0	0
Arl6ip1	0	0	0	1	0	0	0	0	0	0	0
Arl6ip2	0	1	0	0	0	0	0	0	0	0	0
Arl8b	0	0	0	0	0	0	0	0	0	1	0
Armc1	1	0	0	0	0	0	0	0	0	0	0
Armc8	0	0	0	0	1	0	0	0	0	0	0
Armcx2	1	0	0	0	0	0	0	0	0	0	0
Arnt	0	1	0	0	0	0	0	0	0	0	0
Arntl	0	0	0	0	0	0	0	0	0	0	1
Arpc2	0	0	0	1	0	0	0	0	0	0	0
Arpc5l	0	0	0	0	0	0	0	0	0	0	1
Arpp19	1	0	0	0	0	0	0	0	0	1	0
Arrb1	0	0	0	0	0	1	0	0	0	0	0
Arsa	0	0	0	0	0	0	0	0	0	1	1
Arsg	0	0	0	0	0	0	0	0	0	0	1
As3mt	0	0	0	1	0	0	0	0	0	0	0
Asah3l	0	1	0	0	0	0	0	0	0	0	0
Asf1a	1	0	0	0	0	0	0	0	0	0	0
Asns	0	0	0	0	1	0	0	0	0	0	0
Aspa	0	0	0	0	0	0	0	0	0	1	0
Asxl1	1	0	0	0	0	0	0	0	0	0	0
Atad2	0	0	0	0	1	0	0	0	0	0	0
Atad3a	0	0	0	0	1	0	0	0	0	1	0
Ate1	0	0	0	0	0	0	0	0	0	1	0
Atf2	0	1	0	0	0	0	0	0	0	0	0
Atg12	0	1	0	0	0	0	0	0	0	0	0
Atp10d	0	0	0	0	0	0	0	0	0	1	0
Atp1b1	0	0	0	0	0	1	0	0	0	0	0
Atp1b2	0	0	0	0	0	0	0	0	0	0	1
Atp2a2	0	0	0	0	0	0	0	0	0	0	1
Atp5c1	1	0	0	1	0	0	0	0	0	0	0
Atp5e	0	0	0	1	0	0	0	0	0	0	0
Atp5h	0	0	0	1	0	0	0	0	0	0	0
Atp5j	0	0	0	1	0	0	0	0	0	0	0
Atp5j2	0	0	0	1	0	0	0	0	0	0	0
Atp6v0a1	1	0	0	0	0	0	0	0	0	0	0
Atp6v0a2	0	0	0	0	0	0	0	0	0	1	0
Atp6v0e	0	0	0	0	0	1	0	0	0	0	0
Atp6v1b2	1	0	0	0	0	0	0	0	0	0	0
Atp8a1	0	0	0	1	0	0	0	0	0	0	0
Atp9b	0	1	0	0	0	0	0	0	0	0	0
Atpif1	0	0	0	0	1	0	0	0	0	0	0
Atrn	0	0	0	0	0	0	0	0	0	1	0
Atrx	1	0	0	0	0	0	0	0	0	0	0
Atxn10	0	0	0	0	0	0	0	0	0	1	0
AU022870	0	0	0	1	0	0	0	0	0	0	0
AU024076	0	0	0	0	0	1	0	0	0	0	0
AU024582	1	0	0	0	0	0	0	0	0	0	0
Aurkaip1	0	0	0	1	0	0	0	0	0	0	0
Avpi1	0	0	0	1	0	0	0	0	0	0	0
Avpr1a	0	0	0	0	0	1	0	0	0	0	0
AW124722	0	0	1	0	0	0	0	0	0	0	0
AW549877	1	0	0	0	0	0	0	0	0	0	0
B3galt2	0	0	0	0	0	0	0	0	0	0	1
B3galt6	0	0	0	0	1	0	0	0	0	0	0
B4galt1	0	1	0	0	0	0	0	0	0	0	0
B4galt2	1	0	0	0	0	0	0	0	0	0	0
B4galt3	0	0	0	0	0	0	0	0	1	0	0
Bace1	0	0	0	1	0	0	0	0	0	1	0
Bag1	0	0	0	1	0	0	0	0	0	0	0
Bag2	0	0	0	0	1	0	0	0	0	0	0
Bag3	0	0	0	0	0	0	0	1	0	0	0
Bag4	0	0	0	0	0	0	0	0	0	1	0
Baiap2l1	0	0	0	0	0	0	0	0	0	1	0
Banf1	0	0	0	0	1	0	0	0	0	0	0
Bard1	0	1	0	0	0	0	0	0	0	0	0
Batf	0	1	0	0	0	0	0	0	0	0	0
BC002199	0	1	0	0	0	0	0	0	0	0	0
BC004004	0	0	0	0	0	0	0	0	0	1	1
BC005537	0	1	0	0	0	0	0	0	0	0	0
BC006779	0	1	0	0	0	0	0	0	0	0	0
BC013476	0	0	0	0	0	0	0	0	0	1	0
BC013529	1	0	0	0	0	0	0	0	0	0	0
BC016495	0	0	1	0	0	0	0	0	0	0	0
BC018242	0	0	0	0	0	1	0	0	0	0	0
BC018601	0	0	0	0	0	0	0	0	0	0	1
BC020535	0	1	0	0	0	0	0	0	0	0	0
BC022224	0	0	0	0	0	0	0	0	0	0	1
BC023829	1	0	0	0	0	0	0	0	0	0	0
BC025546	1	0	0	0	0	0	0	0	0	0	0
BC026782	1	0	0	0	0	0	0	0	0	0	1
BC039210	0	0	0	0	1	0	0	0	0	0	0
BC049806	0	0	0	0	0	0	0	0	0	1	0
BC052328	0	0	0	0	0	1	0	0	0	0	0
BC055107	0	0	0	0	0	1	0	0	0	0	0
BC057893	0	0	0	0	0	0	0	0	0	1	0
BC068157	0	0	0	0	1	0	0	0	0	0	0
BC068171	0	0	0	0	1	0	0	0	0	0	0
Bcan	1	0	0	0	0	0	0	0	0	0	0
Bcat1	0	0	0	0	1	0	0	1	0	0	0
Bccip	0	0	0	1	0	0	0	0	0	0	0
Bckdhb	1	0	0	0	0	0	0	0	0	0	0
Bckdk	1	0	0	0	0	0	0	0	0	0	0
Bcl10	0	0	0	0	0	0	0	0	0	1	0
Bcl2l1	0	0	0	0	0	1	0	0	0	0	0
Bcl2l11	0	1	0	0	0	0	0	0	0	0	0
Bcl2l13	1	1	0	0	0	0	0	0	0	1	0
Bcl6	0	1	0	0	0	0	0	0	1	0	0
Bdh1	0	0	0	1	0	1	0	0	0	0	0
Bdnf	0	0	0	0	0	0	0	0	1	0	0
Bex1	0	0	0	0	1	0	0	0	0	0	0
Bfar	0	0	0	0	0	0	0	0	0	1	0
Bhlhb2	0	0	0	1	0	0	0	0	0	0	0
Bhlhb9	0	0	0	0	0	0	0	0	0	1	0
Bhmt	0	0	0	0	0	1	0	0	0	0	0
Bik	0	0	1	0	0	0	0	0	0	0	0
Blnk	0	0	0	0	1	0	0	0	0	0	0
Bloc1s1	0	0	0	1	0	0	0	0	0	0	0
Blvrb	0	0	0	1	0	0	0	0	0	0	0
Bmi1	1	0	0	0	0	0	0	0	0	0	0
Bmp15	0	0	0	0	0	0	0	0	0	0	1
Bmp8a	0	0	0	0	0	1	0	0	0	0	0
Bmper	0	0	0	0	0	1	0	0	0	0	0
Bmpr1a	0	0	0	0	0	0	0	0	0	1	0
Bnc1	1	0	0	0	0	0	0	0	0	0	0
Bnip3	1	0	0	0	0	0	1	0	0	0	0
Bnip3l	1	1	0	1	0	0	1	0	0	1	0
Bop1	0	0	0	0	1	0	0	0	0	0	0
Brca1	0	1	0	0	0	0	0	0	0	0	0
Brd1	0	1	0	0	0	0	0	0	0	0	0
Brd2	0	1	0	0	0	0	0	0	0	0	0
Brd7	1	0	0	0	0	0	0	0	0	0	0
Bri3bp	0	0	0	0	0	0	0	0	0	1	0
Brunol4	1	0	0	0	0	0	0	0	0	0	0
Bsg	0	0	0	0	0	0	1	0	0	0	0
Bsn	0	0	0	1	0	0	0	0	0	0	0
Bst1	0	1	0	0	0	1	0	0	0	0	0
Btbd1	1	0	0	0	0	0	0	0	0	0	0
Btbd14a	1	0	0	0	0	0	0	0	0	0	0
Btbd4	0	0	0	0	1	0	0	0	0	0	0
Btf3l4	1	0	0	0	0	0	0	0	0	0	0
Btg1	0	1	0	0	0	0	0	0	0	0	0
Btg2	0	1	0	0	0	0	0	0	0	0	0
Bysl	0	0	0	0	1	0	0	0	0	0	0
Bzw2	0	1	0	0	0	0	0	0	0	0	0
C030004A17Rik	1	0	0	0	0	0	0	0	0	0	0
C030045D06Rik	0	0	0	0	0	0	0	0	0	1	0
C130038G02Rik	0	0	0	0	0	1	0	0	0	0	0
C130065N10Rik	0	0	0	0	0	0	0	0	0	1	0
C1d	1	0	0	0	0	0	0	0	0	0	0
C1qb	0	0	0	1	0	0	0	0	0	0	0
C1qc	0	0	0	1	0	0	0	0	0	0	0
C1r	0	0	0	1	0	0	0	0	0	0	0
C1s	0	0	0	1	0	0	0	0	0	0	0
C2	0	0	0	1	0	0	0	0	0	0	0
C230093N12Rik	0	1	1	0	0	1	0	0	0	1	0
C3	1	0	0	0	0	0	0	0	0	0	0
C330024D12Rik	0	0	0	0	1	0	0	0	0	0	0
C4bp	0	1	0	0	0	0	0	0	0	0	0
C730048C13Rik	0	0	0	0	0	0	0	0	0	0	1
C77604	0	0	0	1	0	0	0	0	0	0	0
C9	0	0	0	0	0	0	0	0	0	0	1
Cab39	0	0	0	1	0	0	0	0	0	0	0
Cab39l	0	0	0	0	0	1	0	0	0	0	0
Cabc1	0	0	0	0	0	0	0	0	0	0	1
Cachd1	1	0	0	0	0	0	0	0	0	0	0
Cacnb1	0	0	0	0	1	0	0	0	0	0	0
Cacybp	0	0	0	0	1	0	0	1	0	0	0
Cad	1	0	0	0	0	0	0	0	0	0	0
Calcoco1	0	0	0	0	0	0	0	0	0	1	0
Calr	0	0	0	0	0	0	0	0	0	0	1
Camk1d	0	0	0	0	0	0	0	0	0	0	1
Camk2d	0	0	0	0	0	0	0	0	0	0	1
Camk4	0	0	0	0	1	0	0	0	0	0	0
Cap2	0	0	0	0	0	0	0	1	0	0	0
Capn2	0	0	0	0	0	0	0	0	0	1	1
Capn6	1	0	0	0	0	0	0	0	0	0	0
Car2	0	0	0	0	0	0	0	0	0	1	0
Car3	0	0	1	1	0	0	0	0	0	0	0
Car9	0	0	0	0	1	0	0	0	0	0	0
Carhsp1	0	1	0	0	0	0	0	0	0	0	0
Caskin2	0	0	0	0	1	0	0	0	0	0	0
Casp1	0	0	0	0	0	0	0	1	0	0	0
Casp8	0	0	0	0	0	0	0	0	0	1	0
Cast	1	0	0	0	0	0	0	0	0	0	0
Cbara1	0	0	0	0	0	0	0	0	0	1	0
Cbfa2t3h	1	0	0	0	1	0	0	0	0	1	0
Cblb	0	0	0	0	0	0	0	0	0	1	0
Cbr3	0	0	0	0	0	1	0	0	0	0	0
Cbs	0	0	0	0	0	0	0	0	0	0	1
Cbx3	0	0	0	0	0	0	0	0	0	1	0
Cbx5	1	0	0	0	1	0	0	0	0	0	0
Ccbl2	0	0	0	0	1	0	0	0	0	0	0
Ccdc21	0	0	0	0	1	0	0	0	0	0	0
Ccdc25	0	0	0	0	1	0	0	0	0	0	0
Ccdc50	0	0	0	0	1	0	0	0	0	0	0
Ccdc56	1	0	0	0	0	0	0	0	0	0	0
Ccdc68	0	0	0	0	0	1	0	0	0	0	0
Ccdc80	1	0	0	0	0	0	0	0	0	0	0
Ccdc86	0	0	0	0	1	0	0	0	0	0	0
Cck	1	0	0	0	0	0	0	0	0	0	0
Ccl2	1	0	0	0	0	0	0	0	0	0	0
Ccl21a	0	0	0	0	0	1	0	0	0	0	0
Ccl7	1	0	0	0	0	0	0	0	0	0	0
Ccl9	0	0	0	1	0	0	0	0	0	0	0
Ccna2	1	0	0	0	0	0	0	0	0	0	0
Ccnd2	0	0	0	0	1	0	0	0	1	0	0
Ccng1	1	0	0	0	0	0	0	0	0	0	0
Ccng2	0	1	0	0	0	0	0	0	0	1	0
Ccni	0	0	0	1	0	0	0	0	0	1	0
Ccnl1	0	0	0	1	0	0	0	0	0	0	0
Ccnt2	0	0	0	0	0	0	0	0	1	0	0
Ccr5	0	0	0	0	1	0	0	0	0	0	0
Ccr7	0	1	0	0	0	0	0	0	0	0	0
Ccrn4l	1	0	0	0	0	0	0	0	0	0	0
Cct2	0	0	0	1	0	0	0	0	0	0	0
Cct3	0	0	0	0	0	0	0	1	0	0	0
Cct4	0	0	0	0	0	0	0	1	0	0	0
Cct5	0	0	0	1	0	0	0	0	0	0	0
Cct7	0	0	0	1	0	0	0	0	0	0	0
Cd14	1	0	0	0	0	0	0	0	0	0	0
Cd1d1	1	0	0	0	0	0	0	0	0	0	0
Cd1d2	1	0	0	0	0	0	0	0	0	0	0
Cd200	0	0	0	0	0	1	0	0	0	0	0
Cd209e	0	0	0	0	0	0	0	0	0	0	1
Cd24a	0	1	0	0	0	0	0	0	0	0	0
Cd302	1	0	0	1	0	0	0	0	0	0	0
Cd320	0	0	0	0	0	0	0	0	0	0	1
Cd36	0	0	0	0	0	0	0	0	0	1	0
Cd47	1	0	0	1	0	0	0	0	0	0	0
Cd53	0	1	0	0	0	0	0	0	0	0	0
Cd63	0	0	0	0	0	0	0	0	0	1	0
Cd82	0	1	0	0	0	0	0	0	0	0	0
Cd8b1	0	0	0	1	0	0	0	0	0	0	0
Cdc14b	0	0	0	1	0	0	0	0	0	0	0
Cdc25a	0	0	0	0	1	0	0	0	0	0	0
Cdc27	0	1	0	0	0	0	0	0	0	1	0
Cdc42bpa	0	0	0	0	0	0	0	0	0	1	0
Cdc42ep4	0	0	0	0	1	0	0	0	0	0	0
Cdc42se1	0	1	0	0	0	0	0	0	0	0	0
Cdc6	0	1	0	0	0	0	0	0	0	0	0
Cdca5	0	0	0	0	0	1	0	0	0	0	0
Cdca7	0	0	0	0	0	0	0	0	0	1	0
Cdh1	0	0	0	0	0	1	0	0	0	0	0
Cdk2	0	0	0	0	0	0	0	0	0	1	0
Cdk2ap1	0	0	0	0	1	0	0	0	0	0	0
Cdk4	0	0	0	0	1	0	0	0	0	0	0
Cdkn1a	0	0	0	0	0	1	0	0	0	0	1
Cdkn1c	0	0	0	0	0	1	0	0	0	0	0
Cdkn2c	1	0	0	0	0	0	0	0	0	0	0
Cds2	0	0	0	0	0	0	0	0	0	1	0
Cdv3	0	0	0	0	1	0	0	0	0	0	0
Ceacam1	0	1	0	0	0	1	0	0	0	0	0
Ceacam2	0	1	0	0	0	0	0	0	0	0	0
Cecr6	0	0	0	0	1	0	0	0	0	0	0
Cenpq	0	1	0	0	0	0	0	0	0	0	0
Centg2	0	0	0	0	0	1	0	0	0	0	0
Ces3	0	0	1	0	0	0	0	0	0	0	0
Cetn3	1	0	0	0	0	0	0	0	0	0	0
Cflar	0	0	0	1	0	1	0	0	0	0	0
Chad	0	0	0	0	0	1	0	0	0	0	0
Chchd1	0	0	0	1	0	0	0	0	0	0	0
Chchd3	0	0	0	0	0	0	0	0	0	1	0
Chchd4	0	0	0	0	1	0	0	0	0	1	0
Chchd6	0	0	0	0	0	0	0	0	0	1	0
Chd1l	0	0	0	0	0	1	0	0	0	0	0
Chd3	0	0	0	0	0	0	0	1	0	1	0
Chd7	0	1	0	0	0	0	0	0	0	0	0
Chdh	0	0	0	0	0	0	0	0	0	1	0
Chkb	0	0	0	0	0	0	0	0	0	1	0
Chmp1b	0	1	0	0	0	0	0	0	0	0	0
Chordc1	0	0	0	0	0	0	0	1	0	0	0
Chpt1	1	0	0	0	0	0	0	0	0	1	0
Chrna2	0	0	0	0	0	0	0	0	0	1	0
Cidec	0	0	0	0	0	0	0	0	0	1	0
Cirbp	1	0	0	0	0	0	0	0	1	0	0
Cish	0	0	0	0	0	1	0	0	0	0	0
Cited2	0	1	0	0	0	0	0	0	0	0	0
Ckap1	0	0	0	1	0	0	0	0	0	0	0
Ckap4	1	0	0	0	0	0	0	0	0	0	0
Clca1	0	0	0	0	0	1	0	0	0	0	0
Clca2	0	0	0	0	0	1	0	0	0	0	0
Cldn10	0	0	0	0	0	1	0	0	0	0	0
Cldn3	0	0	0	1	0	0	0	0	0	0	0
Clec2g	0	0	0	0	0	0	0	0	0	0	1
Clgn	0	0	0	0	0	1	0	0	0	0	0
Clic1	0	0	0	1	0	0	0	0	0	0	0
Clic4	0	0	0	0	1	0	0	0	0	0	0
Clip4	0	0	0	0	1	0	0	0	0	0	0
Clk1	0	1	0	0	0	0	0	0	0	0	0
Clock	0	0	0	0	0	0	0	0	0	0	1
Clpp	0	0	0	1	0	0	0	0	0	0	0
Clpx	0	0	0	0	0	0	0	0	0	0	1
Clstn3	0	0	0	0	0	0	0	0	0	1	0
Clu	0	0	0	1	0	0	0	0	0	0	0
Clybl	0	0	0	1	0	0	0	0	0	0	0
Cmas	0	0	0	1	0	0	0	0	0	1	0
Cmbl	0	0	0	0	0	0	0	0	0	1	0
Cmtm6	0	0	0	0	0	0	0	0	0	0	1
Cnga2	0	0	0	0	0	1	0	0	0	0	0
Cnksr1	0	0	0	1	0	0	0	0	0	0	0
Cnnm3	0	1	0	0	1	0	0	0	0	0	0
Cnnm4	0	0	0	0	0	0	0	0	0	1	1
Cnot6l	0	1	0	0	0	0	0	0	0	0	0
Cnot7	0	0	0	0	1	0	0	0	0	0	0
Cnr1	0	0	0	0	0	1	0	0	0	0	0
Cntf	0	0	0	0	0	0	0	0	0	0	1
Col18a1	0	0	0	0	0	1	0	0	0	0	0
Col19a1	0	0	0	0	0	0	0	0	1	0	0
Col3a1	1	0	0	0	0	0	0	0	0	0	0
Col4a1	0	0	0	0	0	0	0	1	0	0	0
Col5a3	0	0	0	0	0	0	0	0	0	0	1
Commd10	0	0	0	0	1	0	0	0	0	0	0
Comtd1	0	0	0	0	1	0	0	0	0	0	0
Cope	1	0	0	0	0	0	0	0	0	0	0
Cops2	1	0	0	0	0	0	0	0	0	0	0
Cops5	1	0	0	1	0	0	0	0	0	0	0
Cops6	0	0	0	0	0	0	0	0	0	1	0
Cops7a	0	0	0	0	1	0	0	0	0	0	0
Coq10b	0	0	1	1	0	0	0	0	0	0	0
Coq4	0	0	0	0	1	0	0	0	0	0	0
Coq5	0	0	0	0	0	0	0	0	0	1	0
Coq9	1	0	0	0	0	0	0	0	0	0	0
Coro1c	1	0	0	0	0	0	0	0	0	0	0
Coro2b	0	0	0	0	1	0	0	0	0	0	0
Cox19	0	0	0	0	0	0	0	0	0	1	0
Cox4nb	0	0	0	0	0	1	0	0	0	0	0
Cox6b1	0	0	0	0	0	0	0	1	0	0	0
Cox6b2	0	0	0	0	0	0	0	0	0	1	0
Cox7c	0	0	0	0	1	0	0	0	0	0	0
Cp	1	0	0	0	0	0	0	0	0	0	1
Cpeb4	0	0	0	0	0	0	0	0	0	1	0
Cpm	0	0	0	0	0	1	0	0	0	0	0
Cpne1	1	0	0	0	0	0	0	0	0	0	0
Cpne3	1	0	0	0	0	0	0	0	0	0	0
Cpne5	0	0	0	0	1	0	0	0	0	0	0
Cpne9	0	0	0	0	1	0	0	0	0	0	0
Cps1	0	0	0	0	0	1	0	0	0	0	0
Cpsf2	1	0	0	0	0	0	0	0	0	0	0
Cpsf3	0	0	0	1	0	0	0	0	0	0	0
Cpt1a	1	0	0	0	0	0	0	0	0	0	0
Cpt1b	0	0	0	0	0	0	0	0	0	1	0
Cpt2	0	0	0	0	0	0	0	0	0	1	0
Crat	0	0	0	0	0	0	0	0	0	1	0
Creb3l2	0	1	0	0	0	0	0	0	0	0	0
Crebbp	1	0	0	0	0	0	0	0	0	0	0
Creg1	0	0	0	0	0	0	0	0	0	1	0
Creld1	0	1	0	0	0	0	0	0	0	0	0
Creld2	0	1	0	0	0	0	0	0	0	0	0
Crem	0	1	0	0	0	0	0	0	0	0	0
Crip1	0	0	0	1	0	0	0	0	0	0	0
Cript	0	1	0	0	0	0	0	0	0	0	0
Crispld2	0	0	0	0	0	1	0	0	0	0	0
Crk	0	1	0	0	0	0	0	0	0	0	0
Crls1	0	0	0	0	0	0	0	0	0	1	0
Crot	0	1	0	1	0	0	0	0	0	0	0
Crry	1	0	0	0	0	0	0	1	0	0	0
Crsp2	0	1	0	0	0	0	0	0	0	0	0
Crsp8	0	0	0	0	0	1	0	0	0	0	0
Cryab	0	0	0	0	0	1	0	1	0	0	0
Crym	1	0	0	0	0	0	0	0	0	0	0
Csad	0	0	0	0	0	0	0	0	0	1	0
Csda	0	0	0	0	1	0	0	1	0	0	0
Csde1	1	0	0	0	0	0	0	0	0	0	0
Csf1	1	0	0	0	0	0	0	0	0	0	0
Csf2rb1	0	0	0	0	0	0	0	0	0	1	0
Csnk1d	0	1	0	0	0	0	0	0	0	0	0
Csnk2a2	0	0	0	0	1	0	0	0	0	0	0
Csprs	1	0	0	0	0	0	0	0	0	0	0
Csrp2	0	0	0	1	0	0	0	0	0	0	0
Csrp3	0	0	0	0	0	0	0	0	0	0	1
Cstf2	1	0	0	0	0	0	0	0	0	0	0
Cth	0	0	0	0	0	0	0	0	0	0	1
Ctla2a	0	1	0	0	0	0	0	0	0	0	0
Ctla4	0	1	0	0	0	0	0	0	0	0	0
Ctnnb1	0	1	0	0	0	0	0	0	0	0	0
Ctnnbl1	0	0	0	0	0	0	0	0	0	1	0
Ctnnd1	0	0	0	0	0	0	0	0	0	0	1
Ctps	0	0	0	0	1	0	0	0	0	0	0
Ctps2	1	0	0	0	0	0	0	0	0	0	0
Ctse	0	0	0	0	0	1	0	0	1	1	0
Ctsg	0	0	0	0	0	1	0	0	0	0	0
Ctsz	0	0	0	1	0	0	0	0	0	0	0
Cugbp2	0	0	0	0	0	0	0	0	0	1	0
Cul1	0	0	0	1	0	0	0	0	0	0	0
Cul2	1	0	0	0	0	0	0	0	0	0	0
Cutl1	0	1	0	0	0	0	0	0	0	0	0
Cxadr	0	0	0	0	0	0	0	1	0	0	0
Cxcl1	1	0	0	0	0	0	0	0	0	0	0
Cxcl5	1	0	0	0	0	0	0	0	0	0	0
Cxcr7	1	0	0	0	0	0	0	0	0	0	0
Cyb5	1	0	0	0	0	0	0	0	0	0	0
Cyb5b	1	0	0	0	1	0	0	0	0	0	0
Cybrd1	0	0	0	0	0	1	0	0	0	0	0
Cycs	0	0	0	0	1	0	0	0	0	1	0
Cyfip1	1	0	0	0	0	0	0	0	0	0	0
Cygb	0	0	0	0	0	0	0	1	0	0	0
Cyp17a1	0	0	0	0	0	0	0	0	0	0	1
Cyp2b10	0	0	0	0	0	1	0	0	0	0	0
Cyp2d22	0	0	0	0	0	0	0	0	0	0	1
Cyp2j5	0	0	0	0	0	0	0	0	0	0	1
Cyp2u1	0	0	0	0	0	0	0	0	0	0	1
Cyp4a10	0	0	1	0	0	0	0	0	0	1	0
Cyp4a14	0	0	0	0	0	0	0	0	0	1	0
Cyp7b1	1	0	0	0	0	0	0	0	0	0	0
D0H4S114	0	0	0	1	0	0	0	0	0	0	0
D0HXS9928E	0	0	0	1	0	0	0	0	0	0	0
D10627	0	0	0	0	1	0	0	0	0	0	0
D10Ertd438e	1	1	0	0	0	0	0	0	0	0	0
D11Ertd636e	0	0	0	0	1	0	0	0	0	0	0
D14Ertd449e	0	0	0	0	0	0	0	0	0	1	0
D15Ertd621e	0	1	0	0	0	0	0	0	0	0	0
D15Ertd682e	0	0	0	0	1	0	0	0	0	0	0
D15Wsu75e	1	0	0	0	0	0	0	0	0	0	0
D16Ertd472e	0	0	0	0	0	0	0	0	0	1	0
D16H22S680E	0	0	0	0	0	1	0	0	0	0	0
D18Ertd653e	0	1	0	0	0	0	0	0	0	0	0
D19Bwg1357e	0	0	0	0	0	0	0	0	0	1	0
D19Ertd721e	0	0	0	0	0	0	0	0	0	0	1
D19Wsu12e	1	0	0	0	0	0	0	0	0	1	0
D19Wsu162e	0	0	0	0	0	0	0	0	0	1	0
D1Bwg1363e	1	0	0	0	0	0	0	0	0	0	0
D330037H05Rik	0	0	0	0	0	0	0	0	0	1	0
D630045J12Rik	0	0	0	0	1	0	0	0	0	0	0
D6Wsu176e	1	0	0	0	0	0	0	0	0	0	0
D7Wsu128e	0	1	0	0	0	0	0	0	0	0	0
D830007B15Rik	0	0	0	0	0	1	0	0	0	0	0
D8Ertd738e	0	0	0	1	0	0	0	0	0	0	0
D930001I22Rik	0	0	0	0	0	0	0	0	0	1	0
Dab2	1	0	0	0	0	0	0	0	0	0	0
Dalrd3	0	0	0	1	0	0	0	0	0	0	0
Dapp1	0	1	0	0	0	0	0	0	0	0	0
Dbi	1	0	0	0	1	0	0	0	0	1	0
Dbn1	0	0	0	0	0	0	0	1	0	0	0
Dbnl	0	0	0	0	1	0	0	0	0	0	0
Dbp	1	0	1	1	0	0	0	0	0	0	0
Dbt	0	0	0	1	0	0	0	0	0	0	0
Dcakd	0	0	0	0	0	0	0	0	0	1	0
Dcamkl3	0	0	1	0	0	0	0	0	0	0	0
Dcc	0	0	0	0	1	0	0	0	0	0	0
Dci	0	0	0	1	0	0	0	0	0	1	0
Dcn	1	0	0	1	0	0	0	0	0	0	0
Dct	0	0	0	0	0	0	0	0	0	0	1
Dctd	0	0	0	0	1	0	0	0	0	0	0
Dctn4	0	1	0	0	0	0	0	0	0	0	0
Dcun1d1	0	1	0	0	0	0	0	0	0	0	0
Ddc	0	0	0	0	0	1	0	0	0	0	0
Ddc8	0	0	0	0	0	1	0	0	0	0	0
Ddit4	0	0	0	0	0	1	0	0	0	0	0
Ddx1	0	0	0	1	1	0	0	0	0	0	0
Ddx11	0	0	0	0	1	0	0	0	0	0	0
Ddx27	0	0	0	1	0	0	0	0	0	0	0
Ddx39	0	0	0	0	1	0	0	0	0	0	0
Ddx5	0	0	0	1	0	0	0	0	0	0	0
Ddx51	0	0	0	0	1	0	0	0	0	0	0
Ddx54	0	0	0	0	1	0	0	0	0	0	0
Ddx6	0	1	0	0	0	0	0	0	0	0	0
Decr1	0	0	0	1	0	0	0	0	0	1	0
Decr2	0	0	0	0	0	0	0	0	0	1	0
Dedd2	0	1	0	0	0	0	0	0	0	0	0
Def8	0	0	0	0	0	0	0	0	0	1	0
Dennd2a	0	0	0	0	1	0	0	0	0	0	0
Dennd2d	0	1	0	0	0	0	0	0	0	0	0
Depdc6	0	0	0	1	0	1	0	0	0	0	0
Depdc7	0	0	0	0	0	1	0	0	0	0	0
Det1	0	0	0	0	0	0	0	0	0	1	0
Dffa	1	0	0	0	0	0	0	0	0	0	0
Dfna5h	1	0	0	0	0	0	0	0	0	0	0
Dgat1	1	0	0	0	0	0	0	0	0	0	0
Dgat2	0	0	0	1	0	0	0	0	0	0	0
Dgcr6	0	0	0	1	0	0	0	0	0	0	0
Dhcr24	0	0	0	0	1	0	0	0	0	0	0
Dhdds	0	0	0	0	1	0	0	0	0	0	0
Dhrs1	1	0	0	0	0	0	0	0	0	0	0
Dhrs13	0	0	0	0	1	0	0	0	0	0	0
Dhrs4	0	0	0	0	0	0	0	0	0	1	0
Dhrs7b	0	0	0	0	0	0	0	0	0	1	0
Dhx29	0	0	0	0	1	0	0	0	0	0	0
Dhx30	0	0	0	0	1	0	0	0	0	0	0
Dhx32	0	0	0	1	0	0	0	0	0	0	0
Dhx38	0	1	0	0	0	0	0	0	0	0	0
Diap1	0	1	0	0	0	0	0	0	0	0	0
Dio2	1	1	0	0	0	0	0	0	0	0	0
Dkk3	0	0	0	0	0	0	0	1	0	0	0
Dlat	0	0	0	0	0	1	0	0	0	0	0
Dlst	0	0	0	0	0	0	0	0	0	1	0
Dmn	0	0	0	1	0	0	0	0	0	0	0
Dnaic1	0	0	0	0	0	0	0	0	0	1	0
Dnaja1	0	1	0	0	0	0	0	1	0	0	0
Dnaja2	0	0	0	0	0	0	0	0	0	1	0
Dnaja4	0	0	0	0	0	0	0	0	0	0	1
Dnajb1	0	0	0	0	0	0	0	0	0	1	0
Dnajb10	0	1	0	0	0	0	0	0	0	0	0
Dnajb12	0	0	0	0	0	0	0	0	0	0	1
Dnajb4	0	0	0	1	0	0	0	0	0	0	0
Dnajb6	0	1	0	0	0	0	0	0	0	0	0
Dnajc10	1	0	0	0	0	0	0	0	0	0	0
Dnajc11	0	0	0	0	1	0	0	0	0	0	0
Dnajc12	0	1	0	0	0	0	0	0	0	0	0
Dnajc15	0	0	0	0	0	0	0	0	0	1	0
Dnajc18	0	1	0	0	0	0	0	0	0	0	0
Dnajc2	0	0	0	0	1	0	0	0	0	0	0
Dnajc3	1	0	0	0	0	0	0	0	0	0	0
Dnajc5	0	1	0	0	0	0	0	0	0	0	0
Dnalc1	0	0	0	0	1	0	0	0	0	0	0
Dnase2a	0	0	0	0	0	0	0	0	0	1	0
Dnmbp	0	0	0	0	0	0	0	0	0	1	0
Dnmt3a	0	0	0	0	1	0	0	0	0	0	0
Dntt	1	0	0	0	1	0	0	0	0	0	0
Dpagt1	1	0	0	0	0	0	0	0	0	0	1
Dpep1	0	0	0	0	0	1	0	0	0	0	0
Dph1	0	0	0	0	1	0	0	0	0	0	0
Dpp7	0	0	0	1	0	0	0	0	0	0	0
Dpp9	0	0	0	0	0	0	0	0	0	0	1
Dpt	0	0	0	1	0	0	0	0	0	0	0
Dscr1l1	0	0	0	0	0	0	0	0	0	1	0
Dscr2	0	0	0	0	1	0	0	0	0	0	0
Dsp	0	0	0	0	0	0	0	0	1	0	0
Dst	0	1	0	0	0	0	0	0	0	0	0
Dtwd1	0	0	0	0	1	0	0	0	0	0	0
Dtx1	0	0	0	0	0	1	0	0	0	0	0
Dusp1	0	1	0	0	0	0	0	0	0	0	0
Dusp10	0	1	0	0	0	0	0	0	0	0	0
Dusp11	0	1	0	0	0	0	0	0	0	0	0
Dusp18	0	0	0	0	1	0	0	0	0	0	0
Dusp3	0	0	0	0	0	0	0	0	0	1	0
Dusp4	0	0	0	0	1	0	0	0	0	0	0
Dusp6	1	0	0	0	0	0	0	0	0	0	0
Dync1i2	0	1	0	0	0	0	0	0	0	0	0
Dynll2	0	0	0	0	1	0	0	0	0	0	0
Dynlrb1	0	0	0	0	0	0	0	0	0	1	0
Dyrk2	0	0	0	1	0	0	0	0	0	0	0
E030031F02Rik	0	0	0	0	0	0	0	0	0	0	1
E130304F04Rik	0	0	0	0	0	1	0	0	0	0	0
E130307M08Rik	0	0	0	1	0	0	0	0	0	0	0
E2f3	0	1	0	0	1	0	0	0	0	1	0
E2f8	0	0	0	0	0	0	0	0	0	1	0
E330017N17	0	0	0	0	0	0	0	0	0	0	1
E430014L09Rik	0	0	0	0	0	0	0	0	0	1	0
E430028B21Rik	0	0	0	0	1	0	0	0	0	0	0
Ear1	1	0	0	0	0	0	0	0	0	0	0
Ear2	1	0	0	0	0	0	0	0	0	0	0
Ears2	0	0	0	0	0	0	0	0	0	1	0
Ebna1bp2	1	0	0	1	0	0	0	1	0	0	0
Ecgf1	1	0	0	0	0	0	0	0	0	1	0
Ech1	1	0	0	0	0	0	0	0	0	0	0
Echs1	1	0	0	0	0	0	0	0	0	0	0
Edem1	0	1	0	0	0	0	0	0	0	0	0
Edn1	0	0	0	0	0	1	0	0	0	0	0
Eef1a1	0	0	0	1	0	0	0	0	0	0	0
Eefsec	0	0	0	0	1	0	0	0	0	0	0
Efhd2	0	0	0	0	0	1	0	0	0	0	0
Efna1	0	0	0	0	0	0	0	0	1	0	0
Efna4	0	0	0	0	0	1	0	0	0	0	0
Eftud2	0	0	0	0	1	0	0	0	0	0	0
Egf	1	0	0	0	0	0	0	0	0	0	0
Egfl9	0	0	0	0	1	1	0	0	0	0	0
Egln1	1	0	0	0	0	0	1	0	0	0	0
Egln3	0	0	0	0	0	1	0	0	0	0	0
Egr3	0	0	0	0	1	0	0	0	0	0	0
Ehbp1	0	0	0	0	0	1	0	0	0	0	0
Ehbp1l1	0	0	0	0	1	0	0	0	0	0	0
Ehd3	0	0	0	0	0	1	0	0	0	0	0
Ehd4	0	0	0	0	0	0	0	0	0	1	0
Ehhadh	0	0	0	0	0	0	0	0	0	1	0
Eif1a	1	0	0	0	1	0	0	0	0	0	0
Eif1ay	1	0	0	0	0	0	0	0	0	0	0
Eif1b	1	0	0	0	0	0	0	0	0	0	0
Eif2ak3	0	1	0	0	0	0	0	0	0	0	0
Eif2b1	1	0	0	1	0	0	0	0	0	0	0
Eif2b3	0	0	0	0	1	0	0	0	0	0	0
Eif2c2	0	1	0	0	0	0	0	0	0	0	0
Eif2s3x	0	0	0	0	0	0	0	1	0	0	0
Eif3s1	0	0	0	1	0	0	0	0	0	0	0
Eif3s10	0	0	0	1	0	0	0	0	0	0	0
Eif3s4	0	0	0	0	1	0	0	0	0	0	0
Eif3s5	0	0	0	1	0	0	0	0	0	0	0
Eif3s6	0	0	0	1	0	0	0	0	0	0	0
Eif3s7	0	0	0	1	0	0	0	0	0	0	0
Eif3s9	0	0	0	0	1	1	0	0	0	0	0
Eif4b	1	0	0	0	1	0	0	0	0	0	0
Eif4e	0	0	0	0	1	0	0	0	0	0	0
Eif4ebp2	0	1	0	0	0	0	0	0	0	0	0
Eif4g2	1	0	0	0	0	0	0	0	0	0	0
Eif5a	0	0	0	0	1	0	0	0	0	0	0
Ela1	0	0	0	0	0	0	0	0	0	0	1
Ela2a	0	0	0	0	0	1	0	0	0	0	0
Elac2	1	0	0	0	0	0	0	0	0	0	0
Elmo3	0	0	0	0	0	0	0	0	0	0	1
Elovl5	0	1	0	0	0	0	0	0	0	0	1
Elovl6	1	0	0	0	0	0	0	0	0	0	0
Elp3	1	0	0	0	1	0	0	0	0	0	0
Elp4	0	0	0	0	0	0	0	0	0	0	1
Emb	1	0	0	0	0	0	0	0	0	0	0
Emcn	0	0	0	0	0	1	0	0	0	0	0
Emd	0	1	0	0	0	0	0	0	0	0	0
Enc1	0	0	0	0	0	0	0	0	0	1	0
Endog	0	0	0	0	1	0	0	0	0	0	0
Eng	0	0	0	0	0	0	0	1	0	0	0
Eno1	0	0	0	0	0	0	1	0	0	0	0
Enoph1	0	0	0	0	1	0	0	0	0	0	1
Enpp3	0	0	0	0	0	0	0	0	0	0	1
Enpp4	0	1	0	0	0	0	0	0	0	1	0
Ensa	0	0	0	0	1	0	0	0	0	0	0
Entpd5	0	0	0	0	0	0	0	0	0	1	0
Ep400	0	0	0	0	1	0	0	0	0	0	0
Epas1	0	0	0	0	0	1	0	0	0	0	0
Epb4.2	0	0	0	0	0	0	0	1	0	0	0
Ephb6	0	1	0	0	0	0	0	0	0	0	0
Epm2aip1	0	0	0	0	1	0	0	0	0	0	0
Eppb9	0	0	0	0	1	0	0	0	0	0	0
Eps15	1	0	0	0	0	0	0	0	0	0	0
Eps8	0	1	0	0	0	0	0	0	0	1	0
Ereg	1	0	0	0	0	0	0	0	0	0	0
Ergic1	0	0	0	0	0	0	0	0	0	0	1
Ero1l	1	0	0	0	0	0	0	0	0	0	0
Errfi1	1	0	0	0	0	1	0	0	0	0	0
Esd	0	0	0	0	1	0	0	0	0	0	0
Etf1	0	0	0	0	1	0	0	0	0	0	0
Etfa	1	0	0	0	0	0	0	0	0	0	0
Etfdh	1	0	0	0	0	0	0	0	0	1	0
Etnk1	0	0	0	0	0	0	0	0	0	1	0
Etnk2	0	0	0	0	0	0	0	1	0	0	0
Ets1	0	1	0	0	1	0	0	0	0	0	0
Ets2	0	0	0	0	0	0	0	0	0	1	0
Etv1	1	0	0	1	0	0	0	0	0	0	0
Evi2a	0	1	0	0	0	0	0	0	0	0	0
Exosc8	0	0	0	0	1	0	0	0	0	0	0
Eya2	0	0	0	0	0	1	0	0	0	0	0
F11	0	0	0	0	0	0	0	0	0	0	1
F3	1	0	0	0	0	0	0	0	0	0	0
Fabp4	0	0	0	0	0	1	0	0	0	1	0
Fads2	0	0	0	0	1	0	0	0	0	0	0
Fah	1	0	0	0	0	0	0	0	0	0	0
Fars2	0	0	0	0	0	0	0	0	0	0	1
Fas	0	0	0	0	1	0	0	0	0	1	0
Fasn	1	0	0	0	0	0	0	1	0	0	0
Fau	0	0	0	1	0	0	0	0	0	0	0
Fbf1	0	0	0	0	0	0	0	0	0	1	0
Fbln2	1	0	0	0	0	0	0	0	0	0	0
Fbp2	0	0	0	1	0	0	0	0	0	1	0
Fbxl10	0	1	0	0	0	0	0	0	0	0	1
Fbxl3	0	0	0	1	0	0	0	0	0	0	0
Fbxo8	1	0	0	0	0	0	0	0	0	0	0
Fbxo9	0	1	0	0	0	0	0	0	0	0	0
Fbxw4	0	0	0	0	0	1	0	0	0	0	0
Fcgrt	0	0	0	1	0	0	0	0	0	1	0
Fcmd	0	0	0	0	1	0	0	0	0	0	0
Fdft1	1	0	0	0	1	0	0	0	0	0	0
Fdps	1	0	0	0	0	0	0	0	0	0	0
Fdx1	0	0	0	0	0	1	0	0	0	0	0
Fem1b	0	1	0	0	0	0	0	0	0	0	0
Fes	1	0	0	0	0	0	0	0	0	0	0
Fgf1	0	0	0	0	0	1	0	0	0	0	0
Fgf12	0	0	0	0	0	1	0	0	0	0	0
Fgf21	0	0	0	0	0	0	0	0	0	1	0
Fgf6	1	0	0	0	0	0	0	0	0	0	0
Fgf7	1	0	0	0	0	0	0	0	0	0	0
Fgfr1op	0	0	0	0	0	0	0	0	0	0	1
Fgfr2	0	0	0	0	0	0	0	0	1	0	0
Fh1	0	0	0	0	1	0	0	0	0	0	0
Figf	1	0	0	0	0	1	0	0	0	0	0
Fjx1	0	0	0	0	0	1	0	0	1	0	0
Fkbp3	0	0	0	0	1	0	0	0	0	0	0
Fkbp4	0	0	0	0	1	0	0	1	0	0	0
Fkbp5	0	0	0	1	0	1	0	0	0	0	0
Flt1	0	0	0	0	0	0	0	1	0	0	0
Fmo2	0	0	0	1	0	0	0	0	0	0	0
Fmo4	0	0	0	0	0	0	0	0	0	1	0
Fmo5	0	0	0	0	0	1	0	0	0	0	0
Fmod	0	0	0	1	0	0	0	0	0	0	0
Fmr1	1	0	0	0	0	0	0	0	0	0	0
Fmr1nb	1	0	0	0	0	0	0	0	0	0	0
Fnta	1	0	0	0	0	0	0	0	0	0	0
Fos	0	1	0	0	0	0	0	0	0	0	0
Foxa2	0	0	0	0	0	1	0	0	0	0	0
Foxf2	1	0	0	0	0	0	0	0	0	0	0
Foxg1	1	0	0	0	0	0	0	0	0	0	0
Foxo1	0	1	0	0	0	0	0	0	0	0	0
Foxo3a	0	0	0	0	0	1	0	0	0	0	0
Foxp2	0	0	0	0	0	0	0	0	0	1	0
Foxred2	0	0	0	0	0	1	0	0	0	0	0
Fpgs	1	0	0	0	0	0	0	0	0	0	0
Frap1	0	0	0	0	0	0	0	0	0	1	0
Frat2	0	1	0	0	0	0	0	0	0	0	0
Freq	0	0	0	0	1	0	0	0	0	0	0
Frg1	0	0	0	0	1	0	0	0	0	0	0
Frmd4b	0	0	0	0	0	1	0	0	0	0	0
Frrs1	0	0	0	0	0	0	0	0	0	0	1
Fry	0	0	0	0	0	1	0	0	0	0	0
Frzb	0	0	0	0	1	0	0	0	0	0	0
Fstl1	1	0	0	0	0	0	0	0	0	0	0
Fth1	0	0	0	0	0	0	0	1	0	0	0
Fubp1	0	0	0	0	1	0	0	0	0	0	0
Furin	1	0	0	0	0	0	0	0	0	0	0
Fusip1	1	0	0	0	0	0	0	0	0	0	0
Fvt1	0	0	0	0	0	0	0	0	0	1	0
Fxn	0	0	0	1	0	0	0	0	0	0	0
Fzd1	1	0	0	0	0	0	0	0	0	0	0
Fzd4	0	1	0	0	0	0	0	0	0	0	0
G0s2	0	0	0	1	0	0	0	0	0	1	0
G6pd2	1	0	0	0	0	0	0	0	0	0	0
Gadd45a	0	1	0	0	0	0	0	0	0	0	0
Gadd45b	0	0	0	1	0	1	0	0	0	1	0
Galk1	1	0	0	0	0	0	0	0	0	0	0
Galnt1	0	0	0	0	0	0	0	0	0	1	0
Galnt2	1	0	0	0	0	0	0	0	0	0	0
Galnt4	1	1	0	0	0	0	0	0	0	0	0
Galntl2	0	0	0	0	0	1	0	0	0	0	0
Gapdhs	0	0	0	0	0	1	0	0	0	0	0
Gas1	1	0	0	0	0	0	0	0	0	0	0
Gas2	0	0	1	0	0	0	0	0	0	0	1
Gas5	0	0	0	0	0	0	0	0	0	0	1
Gas6	0	0	0	1	0	0	0	0	0	0	0
Gata1	1	0	0	0	0	0	0	0	0	0	0
Gatad2a	0	0	0	0	0	0	0	0	0	1	0
Gatm	0	0	0	0	0	0	0	1	0	0	0
Gbas	0	0	0	0	0	0	0	0	0	0	1
Gbe1	1	0	0	0	0	0	1	0	0	0	0
Gbp2	1	0	0	0	0	0	0	0	0	0	0
Gcat	0	0	0	1	1	0	0	0	0	0	0
Gckr	0	0	0	0	0	0	0	0	0	0	1
Gclc	0	0	0	0	0	1	0	0	0	0	1
Gcn1l1	0	0	0	0	1	0	0	0	0	0	0
Gcn5l2	0	0	0	0	1	0	0	0	0	0	0
Gcnt2	0	0	0	0	0	0	0	0	1	0	0
Gcsh	0	0	0	0	0	0	0	1	0	0	0
Gfer	0	0	0	0	1	0	0	0	0	0	1
Gfpt1	0	0	0	0	1	0	0	0	0	0	0
Gga2	0	0	0	0	1	0	0	0	0	0	0
Ggh	1	0	0	0	0	0	0	0	0	0	0
Ggta1	1	0	0	0	0	0	0	0	0	0	0
Ghitm	0	0	0	0	0	0	0	0	0	1	0
Ghr	1	0	0	0	0	0	0	0	0	0	0
Gins4	0	0	0	0	0	0	0	0	0	1	0
Gja1	1	0	0	0	1	0	0	0	0	0	1
Gjb1	1	0	0	0	0	0	0	0	0	0	0
Gla	0	1	0	0	0	0	0	0	0	0	0
Gldc	0	0	0	0	0	1	0	0	0	0	1
Glg1	1	1	0	1	0	0	0	0	0	0	0
Glo1	1	0	0	1	0	0	0	0	0	0	0
Gloxd1	0	0	0	0	0	0	0	0	0	1	0
Glrx	1	1	0	0	0	1	0	0	0	0	0
Glrx2	0	0	0	0	0	0	0	0	0	0	1
Glt25d1	1	0	0	0	0	0	0	0	0	0	0
Glt25d2	0	0	0	0	0	1	0	0	0	0	0
Gltscr2	0	1	0	0	0	0	0	0	0	0	0
Glul	0	0	0	1	0	1	0	0	0	0	0
Gm1060	0	0	0	0	1	0	0	0	0	0	0
Gm672	0	0	0	0	0	0	0	0	0	1	0
Gm693	0	0	0	0	0	0	0	0	0	1	0
Gmfb	0	0	0	0	0	0	0	0	0	1	0
Gnaq	0	0	0	1	0	0	0	0	0	0	0
Gnas	0	0	0	0	1	0	0	0	0	0	0
Gng11	0	0	0	1	0	0	0	0	0	0	0
Gng12	1	0	0	0	1	0	0	0	0	0	0
Gnmt	0	0	0	0	0	1	0	0	0	0	0
Gnptab	1	0	0	0	0	0	0	0	0	0	0
Golph3l	0	1	0	0	0	0	0	0	0	0	0
Golph4	1	0	0	0	0	0	0	0	0	0	0
Gosr1	0	1	0	0	0	1	0	0	0	0	0
Gosr2	0	0	0	0	1	0	0	0	0	0	0
Got1	0	1	0	0	0	0	0	0	0	0	1
Gpam	0	0	0	0	0	0	0	0	0	1	0
Gpc3	0	0	0	0	0	0	0	0	1	0	0
Gpc6	0	0	0	0	0	0	0	0	1	0	0
Gpd1	0	0	0	0	0	0	0	0	0	1	0
Gpd2	0	0	0	0	0	0	0	0	0	1	0
Gpiap1	0	0	0	0	1	0	0	0	0	0	1
Gpr12	0	0	0	0	0	1	0	0	0	0	0
Gpr153	0	0	0	0	1	0	0	0	0	0	0
Gpr172b	0	0	0	0	0	0	0	0	0	1	0
Gprasp1	0	0	0	0	1	0	0	0	0	0	0
Gprc5b	0	0	0	0	0	1	0	0	0	0	0
Gprk5	1	0	0	0	0	1	0	0	0	0	0
Gramd3	0	1	0	0	0	0	0	0	0	0	0
Grap2	0	1	0	0	0	0	0	0	0	0	0
Grasp	0	0	0	0	1	0	0	0	0	0	0
Grb2	0	1	0	0	0	0	0	0	0	0	0
Grhpr	1	0	0	0	0	1	0	0	0	0	0
Gria1	1	0	0	0	0	0	0	0	0	0	0
Grik2	1	0	0	0	0	1	0	0	0	0	0
Grin3b	0	0	0	0	0	0	0	0	0	0	1
Grn	0	0	0	1	0	1	0	0	0	0	0
Grpel2	1	0	0	0	0	0	0	0	0	1	0
Grwd1	0	0	0	0	1	0	0	0	0	1	0
Gsk3b	0	1	0	1	0	0	0	0	0	0	0
Gsn	0	0	0	0	0	1	0	1	0	0	0
Gspt1	1	0	0	0	0	0	0	0	0	0	0
Gspt2	1	0	0	0	0	0	0	0	0	0	0
Gsr	1	0	0	0	0	0	0	0	0	0	0
Gss	0	0	0	0	0	1	0	0	0	0	0
Gstk1	0	0	0	0	1	0	0	0	0	0	0
Gstm1	0	0	0	1	0	0	0	0	0	0	0
Gstm2	1	0	0	0	0	0	0	0	0	0	0
Gstm6	0	0	0	0	0	0	0	0	0	0	1
Gstm7	0	0	0	0	1	0	0	0	0	0	1
Gstt2	0	0	0	1	0	0	0	0	0	1	0
Gtf2h4	1	0	0	0	1	0	0	0	0	0	0
Gtf2i	1	0	0	0	0	0	0	0	0	0	0
Gtf2ird1	0	0	0	0	0	0	0	0	0	1	1
Gtf3c3	0	0	0	0	0	0	0	1	0	0	0
Gtf3c4	1	0	0	0	0	0	0	0	0	0	0
Guk1	0	0	0	0	1	0	0	0	0	0	0
Gyk	0	0	0	0	0	0	0	0	0	1	0
Gypc	0	0	1	0	0	0	0	0	0	0	0
Gzf1	0	0	0	0	0	0	0	0	0	1	0
Gzmb	0	1	0	0	0	0	0	0	0	0	0
H1f0	1	0	0	0	0	0	0	0	0	0	0
H28	0	0	0	0	0	0	0	0	0	0	1
H2afv	0	0	0	0	1	0	0	0	0	0	0
H2afx	0	1	0	0	0	0	0	0	0	0	0
H47	0	1	0	0	0	0	0	0	0	0	0
H6pd	0	0	0	0	0	0	0	0	0	0	1
Habp4	0	0	0	0	1	0	0	0	0	0	0
Hadh	1	0	0	0	0	0	0	0	0	1	0
Hadha	0	0	0	0	0	0	0	0	0	1	0
Hadhb	1	0	0	0	0	0	0	0	0	1	0
Hamp2	0	0	0	1	0	0	0	0	0	0	0
Hbp1	0	1	0	0	0	0	0	0	0	0	0
Hccs	1	0	0	0	0	0	0	0	0	1	0
Hck	0	1	0	0	0	0	0	0	0	0	0
Hcls1	0	1	0	0	0	0	0	0	0	0	0
Hcn2	0	0	0	0	0	1	0	0	0	0	0
Hdac2	0	0	0	0	1	0	0	0	0	0	0
Hdgf	0	0	0	0	1	0	0	1	0	0	0
Hdgfrp3	0	1	0	0	1	0	0	0	0	0	0
Hdhd3	0	1	0	0	0	0	0	0	0	0	0
Hdlbp	0	1	0	0	0	0	0	1	0	0	0
Heatr1	0	0	0	0	1	0	0	0	0	0	0
Hebp2	0	0	0	0	0	0	0	0	0	0	1
Hectd2	0	0	0	0	0	0	0	0	0	0	1
Hells	0	0	0	0	1	0	0	0	0	0	0
Herc1	0	0	0	0	0	0	0	0	0	1	0
Herpud1	0	0	0	1	0	0	0	0	0	0	0
Hes1	0	1	0	0	0	0	0	0	0	0	0
Hexim1	0	1	0	0	0	0	0	0	0	0	0
Hey1	0	0	0	0	1	0	0	0	0	0	0
Hgf	1	0	0	0	0	0	0	0	0	0	0
Hiatl1	1	0	0	0	0	0	0	0	0	0	0
Hibch	1	0	0	0	0	0	0	0	0	1	0
Hif1a	1	1	0	0	0	0	0	0	0	1	0
Hif3a	0	0	0	0	0	1	0	0	0	0	0
Higd1a	1	0	0	0	1	0	0	0	0	0	0
Hip1r	0	0	0	0	0	0	0	0	0	1	0
Hipk2	1	0	0	0	0	0	0	0	0	0	0
Hist1h2bb	1	0	0	0	0	0	0	0	0	0	0
Hist1h2bm	0	0	0	0	0	0	0	0	0	0	1
Hist1h3e	0	0	0	0	0	0	0	0	0	0	1
Hist1h4a	0	0	0	0	0	0	0	0	0	0	1
Hist1h4d	0	0	0	0	0	0	0	0	0	0	1
Hist1h4j	0	0	0	0	0	0	0	0	0	0	1
Hist2h2bb	0	0	0	1	0	0	0	0	0	0	0
Hist3h2a	0	1	0	0	0	0	0	0	0	0	0
Hist3h2ba	0	1	0	0	0	0	0	0	0	0	0
Hivep1	0	1	0	0	0	0	0	0	0	0	0
Hivep3	0	0	0	0	1	0	0	0	0	0	0
Hk2	1	0	0	0	1	0	1	0	0	0	0
Hlf	0	0	1	0	0	0	0	0	0	0	0
Hmgb3	1	0	0	0	0	0	0	0	0	1	0
Hmgcr	0	0	0	0	1	0	0	0	0	0	0
Hmgcs1	1	0	0	0	1	0	0	0	0	1	0
Hmgcs2	0	0	0	1	0	0	0	0	0	0	0
Hmmr	0	0	0	0	0	0	0	0	0	0	1
Hnrpa2b1	0	0	0	0	0	0	0	0	0	0	1
Hnrpa3	0	0	0	1	0	0	0	0	0	0	0
Hnrpc	1	0	0	0	0	0	0	0	0	0	0
Hnrpdl	1	0	0	0	1	0	0	0	0	0	0
Hnrph1	0	0	0	1	0	0	0	0	0	0	0
Hnrpk	1	0	0	0	0	0	0	0	0	0	0
Hnrpu	0	0	0	0	1	0	0	0	0	0	0
Hod	0	0	0	0	0	1	0	0	0	0	0
Hp	1	0	0	0	0	0	0	0	0	0	0
Hpgd	0	0	0	0	0	1	0	0	0	0	0
Hprt1	1	0	0	0	0	0	0	0	0	0	0
Hrsp12	1	0	0	0	0	0	0	0	0	0	0
Hs3st3b1	0	0	0	0	0	1	0	0	0	0	0
Hsbp1	0	0	0	1	0	0	0	0	0	0	0
Hsd11b1	1	0	0	1	0	0	0	0	0	0	0
Hsd17b10	0	0	0	0	0	0	0	0	0	1	1
Hsd17b11	0	0	0	0	0	0	0	0	0	1	0
Hsd17b12	0	0	0	0	0	0	0	0	0	1	0
Hsd17b4	1	0	0	0	0	0	0	0	0	1	0
Hsd17b7	0	1	0	0	0	0	0	0	0	1	0
Hsd3b6	0	0	0	0	0	0	0	0	0	0	1
Hsdl2	0	1	0	0	0	0	0	0	0	1	0
Hsf2	0	0	0	0	0	1	0	0	0	0	0
Hsf2bp	0	0	0	0	0	1	0	0	0	0	0
Hsp110	0	0	0	0	0	0	0	1	0	0	0
Hsp90aa1	0	0	0	0	0	0	0	1	0	1	0
Hsp90ab1	0	0	0	0	0	0	0	1	0	0	0
Hspa1a	0	0	0	0	0	0	0	1	0	1	0
Hspa1b	0	0	0	0	0	0	0	1	0	1	0
Hspa1l	0	0	0	0	0	0	0	1	0	0	0
Hspa2	0	0	0	0	0	0	0	0	1	0	0
Hspa4	0	0	0	0	1	0	0	0	0	0	0
Hspa4l	0	0	0	0	0	0	0	0	0	1	0
Hspa5	0	1	0	0	0	0	0	1	0	0	0
Hspa8	0	0	0	0	0	0	0	1	0	0	0
Hspa9	0	0	0	0	1	0	0	1	0	0	0
Hspb1	0	0	0	1	0	1	0	0	0	0	0
Hspb3	0	0	0	0	0	0	0	1	0	0	0
Hspb7	0	0	0	0	0	1	0	0	0	0	0
Hspca	0	0	0	1	0	0	0	0	0	0	0
Hspd1	0	0	0	0	1	1	0	0	0	1	0
Hspe1	0	0	0	0	0	0	0	0	0	1	0
Htr1b	0	0	0	0	0	1	0	0	0	0	0
Htr1f	1	0	0	0	0	0	0	0	0	0	0
Hus1	0	0	0	0	0	1	0	0	0	0	0
Hyal1	0	0	0	0	0	0	0	0	0	1	0
Hyal2	0	0	0	0	0	0	0	0	0	1	0
Iars2	1	0	0	0	0	0	0	0	0	0	0
Ibrdc2	0	0	0	0	0	0	0	0	0	0	1
Ibsp	0	0	0	0	0	1	0	0	0	0	0
Icmt	0	0	0	0	0	1	0	0	0	0	0
Id2	0	1	0	0	0	0	0	0	0	0	0
Ide	0	0	0	1	0	0	0	0	0	0	0
Idh1	1	0	0	0	0	0	0	0	0	1	1
Idh2	0	0	0	1	0	0	0	0	0	0	0
Idh3a	0	0	0	0	1	0	0	0	0	0	0
Idh3g	0	0	0	0	0	1	0	0	0	0	0
Idi1	1	0	0	0	0	0	0	0	0	0	0
Ids	0	0	0	0	0	1	0	0	0	0	0
Ier2	0	1	0	0	0	0	0	0	0	0	0
Ier3	0	0	0	1	0	0	0	0	0	0	0
Ifi202b	1	0	0	0	0	0	0	0	0	0	0
Ifi204	1	0	0	0	0	0	0	0	0	0	0
Ifi47	0	0	0	0	0	0	0	0	0	0	1
Ifih1	0	0	0	0	1	0	0	0	0	0	0
Ifit1	0	1	0	0	0	0	0	0	0	0	0
Ifnar1	0	1	0	0	0	0	0	0	0	0	0
Ifnar2	0	1	0	0	0	0	0	0	0	0	0
Ifngr1	0	1	0	0	0	0	0	0	0	0	0
Ifngr2	0	1	0	0	0	0	0	0	0	0	0
Ifrd1	0	0	0	0	0	0	0	1	0	0	0
Ifrg15	0	1	0	0	0	0	0	0	0	0	0
Igf1r	0	0	0	0	1	0	0	0	0	0	0
Igfbp5	0	0	0	1	0	0	0	0	0	0	0
Igfbp6	0	0	0	0	1	0	0	0	0	0	0
Igsf11	0	0	0	0	0	0	0	0	0	1	0
Igtp	0	1	0	0	0	0	0	0	0	0	0
Ihpk1	1	1	0	0	0	0	0	0	0	0	0
Iigp2	0	1	0	0	0	0	0	0	0	0	0
Ik	0	0	0	1	0	0	0	0	0	0	0
Ikbkb	0	0	0	0	0	0	0	1	0	0	0
Ikzf4	0	0	0	0	0	1	0	0	0	0	0
Il10rb	0	1	0	0	0	0	0	0	0	0	0
Il12rb2	0	1	0	0	0	0	0	0	0	0	0
Il13ra1	1	0	0	0	0	0	0	0	0	0	0
Il1r1	1	0	0	0	0	0	0	0	0	0	0
Il1rn	0	0	0	0	0	0	0	0	0	1	0
Il5ra	1	0	0	0	0	0	0	0	0	0	0
Il6ra	0	0	0	0	0	1	0	0	0	0	0
Il6st	1	0	0	1	0	0	0	0	0	0	0
Il9r	0	0	0	0	0	1	0	0	0	0	0
Immp1l	1	0	0	0	0	0	0	0	0	0	0
Imp3	1	0	0	0	0	0	0	0	0	0	0
Impa2	0	1	0	0	0	0	0	0	0	1	1
Impact	0	1	0	0	1	0	0	0	0	0	0
Impdh2	0	0	0	1	1	0	0	0	0	0	0
Inhbb	0	0	0	0	0	0	0	0	1	0	0
Inhbc	0	0	0	0	0	0	0	0	0	0	1
Inmt	0	0	0	1	0	0	0	0	0	0	0
Inpp1	0	0	0	0	0	0	0	0	0	1	0
Inpp5b	1	0	0	0	0	0	0	0	0	0	0
Ins1	0	0	0	0	0	1	0	0	0	0	0
Insl6	0	0	0	0	0	0	0	0	0	0	1
Ints3	0	0	0	0	1	0	0	0	0	0	0
Ints7	0	0	0	0	0	0	0	0	0	0	1
Invs	1	0	0	0	0	0	0	0	0	0	0
Ipo4	1	0	0	0	1	0	0	0	0	0	0
Ipo8	1	0	0	0	0	0	0	0	0	0	0
Iqgap1	0	0	0	0	0	0	0	1	0	0	0
Irf1	1	1	0	0	0	0	0	0	0	0	0
Irf8	0	1	0	0	0	0	0	0	0	0	0
Isca1	0	1	0	0	0	0	0	0	0	0	0
Isg20l1	0	0	0	0	1	0	0	0	0	0	0
Isoc1	1	0	0	0	0	0	0	0	0	0	0
Isy1	0	1	0	0	0	0	0	0	0	0	0
Itga10	0	0	0	0	0	1	0	0	0	0	0
Itga6	0	0	0	0	0	0	0	1	0	0	0
Itgav	0	0	0	0	0	0	0	1	0	0	0
Itgb1bp1	0	0	0	0	0	0	0	0	0	0	1
Itgb5	1	0	0	0	0	0	0	0	0	0	0
Itgbl1	0	0	0	0	0	1	0	0	0	0	0
Itih2	0	0	0	0	0	0	0	0	0	0	1
Itk	0	1	0	0	0	0	0	0	0	0	0
Itm2b	1	0	0	0	0	0	0	0	0	0	0
Itpkb	0	1	0	0	0	0	0	0	0	0	0
Itpr1	1	0	0	0	0	0	0	0	0	0	0
Itsn1	1	0	0	0	0	0	0	0	0	0	0
Jag1	0	0	0	0	0	0	0	0	1	0	0
Jak2	0	1	0	0	0	0	0	0	0	0	0
Jam2	0	0	0	1	0	0	0	0	0	0	0
Jam3	0	0	0	0	0	1	0	0	0	0	0
Jam4	0	0	0	0	0	0	0	0	0	1	0
Jarid2	0	1	0	0	0	0	0	0	0	0	0
Jmy	0	1	0	0	0	0	0	0	0	0	0
Jph3	0	0	0	0	1	0	0	0	0	0	0
Jtv1	0	0	0	0	1	0	0	0	0	0	0
Junb	0	1	0	0	0	0	0	0	0	0	0
Jundm2	0	1	0	0	0	0	0	0	0	0	0
Katna1	0	0	0	1	0	0	0	0	0	0	0
Kbtbd11	0	0	0	0	1	0	0	0	0	0	0
Kcnb1	0	0	0	0	0	1	0	0	0	0	0
Kcng4	0	0	0	0	1	0	0	0	0	0	0
Kcnj15	0	0	0	0	0	1	0	0	0	0	0
Kcnj9	1	0	0	0	0	0	0	0	0	0	0
Kcnk1	0	0	0	0	0	1	0	0	0	0	0
Kcnma1	1	0	0	0	0	0	0	0	0	0	0
Kcnu1	0	0	0	0	0	1	0	0	0	0	0
Kcnv1	0	0	0	0	1	0	0	0	0	0	0
Kctd4	0	0	0	0	1	0	0	0	0	0	0
Khdrbs1	0	1	0	0	0	0	0	0	0	0	0
Khdrbs3	0	0	0	0	0	0	0	0	0	1	0
Kif1b	0	1	0	0	0	0	0	0	0	0	0
Kif1c	0	0	0	0	0	0	0	0	0	0	1
Kif3a	1	0	0	0	0	0	0	0	0	0	0
Klf13	0	0	0	1	0	0	0	0	0	0	0
Klf15	0	0	0	0	0	1	0	0	0	0	0
Klf16	0	0	0	0	1	0	0	0	0	0	0
Klf7	0	0	0	0	0	1	0	0	0	0	0
Klf9	0	0	0	0	0	1	0	0	0	0	0
Klhl24	0	1	0	0	0	0	0	0	0	0	0
Klhl7	0	0	0	0	0	0	0	0	0	1	0
Klra9	0	0	0	0	0	0	0	0	0	0	1
Kng1	1	0	0	0	0	0	0	0	0	0	0
Kns2	1	0	0	0	0	0	0	0	0	0	0
Kpna4	0	1	0	0	0	0	0	0	0	0	0
Kpna6	1	0	0	0	0	0	0	0	0	0	0
Kpnb1	1	0	0	0	0	0	0	0	0	1	0
Krt17	0	0	0	0	0	1	0	0	0	0	0
Krt7	0	0	0	0	0	1	0	0	0	0	0
Krt71	1	0	0	0	0	0	0	0	0	0	0
Ktn1	0	0	0	0	0	0	0	1	0	0	0
L2hgdh	0	0	0	0	1	0	0	0	0	0	0
Lama4	1	0	0	0	0	0	0	0	0	0	0
Lamb3	0	0	0	0	0	0	0	0	0	1	0
Lamp2	0	1	0	0	0	0	0	0	0	0	0
Lancl1	0	0	0	0	0	1	0	0	0	0	0
Lap3	0	0	0	0	1	0	0	0	0	0	0
Laptm4a	0	0	0	1	0	0	0	0	0	0	0
Laptm5	0	0	0	0	1	0	0	0	0	0	0
Large	0	0	0	0	1	0	0	0	0	0	0
Las1l	0	0	0	0	0	0	0	0	0	1	0
Lats2	0	0	0	0	0	0	0	0	1	0	0
Lcmt1	0	0	0	1	0	0	0	0	0	0	0
Lcn13	0	0	0	0	0	0	0	0	0	0	1
Lcn2	1	0	0	0	0	1	0	0	0	0	0
Lcn4	0	0	0	0	0	1	0	0	0	0	0
Lcp1	0	0	0	0	0	1	0	0	0	0	0
Ldlr	1	0	0	0	0	0	0	0	0	0	0
Ldlrad3	0	0	0	0	0	1	0	0	0	0	0
Lef1	0	0	0	0	1	0	0	1	0	0	0
Lep	0	0	0	0	0	0	0	0	1	0	0
Leprel2	1	0	0	0	0	0	0	0	0	0	0
Lgals4	0	0	0	0	0	0	0	0	0	1	0
Lgals7	0	1	0	0	0	0	0	0	0	0	0
Lgals8	0	0	0	1	0	0	0	0	0	0	0
Lgmn	0	0	0	1	0	0	0	0	0	0	0
Lhfpl2	0	0	0	0	1	0	0	0	0	0	0
Lims2	0	1	0	0	0	1	0	0	0	0	0
Lin7a	0	0	1	0	0	0	0	0	0	0	0
Lipg	0	1	0	0	0	0	0	0	0	0	0
Lman1	1	0	0	0	0	0	0	0	0	0	0
Lmbrd1	0	0	0	0	0	0	0	0	0	1	0
Lmna	0	1	0	0	0	0	0	0	0	0	0
Lmo1	0	0	0	0	0	1	0	0	0	0	0
Lmo4	1	0	0	0	0	0	0	0	0	0	0
Lmo7	1	0	0	0	0	0	0	0	0	0	0
LOC545531	0	0	0	1	0	0	0	0	0	0	0
LOC624701	1	0	0	0	0	0	0	0	0	0	0
LOC628635	0	0	0	0	0	0	0	0	0	0	1
LOC633640	0	0	0	1	0	0	0	0	0	0	0
LOC666185	0	0	0	0	0	0	0	0	0	0	1
Lonp2	0	0	0	0	0	0	0	0	0	1	0
Lonrf1	0	0	1	0	0	0	0	0	0	0	0
Lonrf3	0	0	1	0	0	0	0	0	0	0	1
Lox	1	0	0	0	0	0	0	0	0	0	0
Lphn1	0	0	0	0	0	0	0	0	1	0	0
Lphn3	0	0	0	0	1	0	0	0	0	0	0
Lpin1	0	0	0	0	0	1	0	0	0	0	0
Lpl	1	0	0	0	0	0	0	0	0	0	0
Lrfn4	0	0	0	0	1	0	0	0	0	0	0
Lrp10	1	0	0	0	0	0	0	0	0	0	0
Lrrc39	0	0	0	0	0	0	0	0	0	1	0
Lrrc8a	0	1	0	0	0	0	0	0	0	0	0
Lrrc8c	1	0	0	0	0	0	0	0	0	0	0
Lrrk2	0	1	0	0	0	0	0	0	0	0	0
Lsmd1	1	0	0	0	0	0	0	0	0	0	0
Lss	1	0	0	0	0	0	0	0	0	0	0
Lta4h	1	0	0	0	0	0	0	0	0	0	0
Ltf	0	0	0	0	0	1	0	0	0	0	0
Ltk	0	0	0	0	1	0	0	0	0	0	0
Ly6d	0	0	0	0	0	0	0	0	0	1	0
Ly6e	0	0	0	0	0	0	0	1	0	0	1
Ly6k	0	0	0	0	1	0	0	0	0	0	0
Ly86	0	0	0	0	1	0	0	0	0	0	0
Lyar	0	0	0	0	1	0	0	0	0	0	0
Lynx1	0	0	0	0	0	0	0	0	0	0	1
Lyrm5	0	0	0	0	0	0	0	0	0	1	0
Lyz	1	0	0	0	0	0	0	0	0	0	0
Lyzs	1	0	0	1	0	0	0	0	0	0	0
Maff	0	1	0	0	0	0	0	0	0	0	0
Maged1	0	1	0	0	0	0	0	0	0	0	0
Magmas	1	0	0	0	0	0	0	0	0	0	0
Mal	0	0	0	0	0	1	0	0	0	0	0
Man1a	1	1	0	0	0	0	0	0	0	0	0
Man1a2	0	0	0	0	1	0	0	0	0	0	0
Manba	0	0	0	0	0	0	0	0	0	1	0
Maoa	1	0	0	0	0	0	0	0	0	0	0
Map1lc3b	0	1	0	0	0	0	0	0	0	0	0
Map2k1	0	0	0	0	0	0	0	1	0	0	0
Map2k3	0	1	0	0	0	0	0	0	0	0	0
Map3k1	0	1	0	0	0	0	0	0	0	0	0
Map3k11	0	1	0	0	0	1	0	0	0	0	0
Map3k13	0	0	0	0	1	0	0	0	0	1	0
Map3k6	0	0	0	0	0	1	0	0	0	0	0
Map3k8	0	0	0	0	0	1	0	0	0	0	0
Map4k5	0	0	0	0	0	0	0	1	0	0	0
Mapbpip	0	0	0	1	0	0	0	0	0	0	0
Mapk11	0	0	0	0	1	0	0	0	0	0	0
Mapk14	1	0	0	0	0	0	0	0	0	0	1
Mapk1ip1	0	0	0	0	0	0	0	0	0	1	0
Mapk7	1	0	0	0	0	0	0	0	0	0	0
Mapkap1	0	0	0	0	0	0	0	0	0	0	1
Mapkapk2	1	0	0	0	0	0	0	0	0	0	0
Mapkapk5	0	0	0	1	0	0	0	0	0	0	0
Mapre2	0	0	1	0	0	0	0	0	0	0	0
Mapre3	0	0	0	0	0	0	0	0	0	1	0
March7	0	1	0	0	0	0	0	0	0	0	0
March8	0	0	0	0	0	0	0	0	0	1	1
Marcks	1	0	0	0	0	0	0	0	0	0	0
Marcksl1	0	0	0	0	1	0	0	0	0	0	0
Mark3	0	0	0	0	0	1	0	0	0	0	0
Mastl	0	1	0	0	0	0	0	0	0	0	0
Mat2a	0	0	0	0	0	0	0	0	0	1	0
Matn2	1	0	0	0	0	0	0	0	0	0	0
Mbd3	0	0	0	1	0	0	0	0	0	0	0
Mbd4	0	1	0	0	0	0	0	0	0	0	0
Mbl1	0	0	0	0	0	0	0	0	0	0	1
Mbnl2	0	0	0	1	0	0	0	0	0	0	0
Mboat5	0	0	0	0	0	0	0	0	0	1	0
Mbtps1	1	0	0	0	0	0	0	0	0	0	0
Mcam	0	0	0	0	0	0	0	1	0	0	0
Mcart1	0	0	0	0	0	1	0	0	0	0	0
Mccc1	1	0	0	0	0	0	0	0	0	0	0
Mcf2l	0	0	0	0	0	1	0	0	0	0	0
Mcl1	0	1	0	0	0	0	0	0	0	0	0
Mcm2	0	0	0	0	1	0	0	0	0	0	0
Mcm3	0	0	0	0	1	0	0	0	0	0	0
Mcm4	0	0	0	0	0	0	0	1	0	0	0
Mcm7	0	0	0	0	1	1	0	0	0	0	0
Mcpt6	0	0	0	0	0	0	0	0	0	0	1
Mcpt8	0	0	0	0	0	1	0	0	0	0	0
Mdfic	0	0	0	0	0	0	0	0	0	1	0
Mecr	1	0	0	0	0	0	0	0	0	0	0
Med12	1	0	0	0	0	0	0	0	0	0	0
Mef2d	0	0	0	0	0	0	0	0	0	1	0
Megf11	0	0	0	0	1	0	0	0	0	0	0
Mel13	0	0	0	1	0	0	0	0	0	1	0
Mertk	0	0	0	0	0	1	0	0	0	0	0
Mest	0	0	0	0	1	0	0	0	0	0	0
Met	1	0	0	0	0	0	0	0	0	0	0
Metap2	1	0	0	0	0	0	0	1	0	0	0
Mettl3	0	0	0	1	0	0	0	0	0	0	0
Mettl7a	0	0	0	0	0	1	0	0	0	0	0
Mettl7b	0	0	0	0	0	0	0	0	0	1	0
Mettl9	1	0	0	0	0	0	0	0	0	0	0
Mfn2	0	0	0	0	0	0	0	0	0	1	0
Mgat1	1	0	0	0	0	0	0	0	0	0	0
MGC118154	0	0	0	0	0	0	0	0	0	0	1
Mgll	0	0	0	0	0	0	0	0	0	1	0
Mgst1	1	0	0	0	0	0	0	0	0	0	0
Mgst2	0	0	0	0	0	1	0	0	0	0	0
Mia3	1	0	0	0	0	0	0	0	0	0	0
Mib1	0	1	0	0	0	0	0	0	0	0	0
Mical1	0	0	0	0	0	1	0	0	0	0	0
Mical2	0	0	0	0	0	0	0	1	0	0	0
Mid1ip1	1	0	0	1	0	0	0	0	0	0	0
Midn	0	1	0	0	0	0	0	0	0	0	0
Mina	0	0	0	0	1	0	0	0	0	0	0
Minpp1	1	0	0	0	0	0	0	0	0	0	0
Mir16	0	0	0	1	0	0	0	0	0	0	0
Mizf	0	1	0	0	0	0	0	0	0	0	0
Mki67ip	0	0	0	0	1	0	0	0	0	0	0
Mkl1	0	1	0	0	0	0	0	0	0	0	0
Mknk2	0	1	0	0	0	1	0	0	0	0	0
Mkrn1	0	1	0	0	0	0	0	0	0	0	0
Mkrn2	1	0	0	0	0	0	0	0	0	0	0
Mlh1	1	0	0	0	1	0	0	0	0	0	0
Mlstd1	1	0	0	0	0	0	0	0	0	0	0
Mlxipl	0	0	0	1	0	0	0	0	0	0	0
Mlycd	0	0	0	0	0	0	0	0	0	1	0
Mmd	0	0	0	0	0	0	0	0	0	1	0
Mmp14	0	0	0	0	0	0	0	0	0	0	1
Mmp8	0	0	0	0	0	1	0	0	0	0	0
Mnda	1	0	0	0	0	0	0	0	0	0	0
Mobk1b	1	0	0	0	0	0	0	0	0	0	0
Mocs2	1	0	0	0	0	0	0	0	0	0	0
Mod1	0	0	0	0	0	0	0	0	0	1	0
Mog	0	0	0	0	0	1	0	0	0	0	0
Mogat1	0	0	0	0	0	0	0	0	0	1	0
Morf4l2	0	1	0	0	0	0	0	0	0	0	0
Mosc1	0	0	0	0	0	0	0	0	0	1	1
Mpdu1	0	0	0	0	0	0	0	0	0	1	0
Mphosph10	0	0	0	0	1	0	0	0	0	0	0
Mpp5	0	1	0	0	0	0	0	0	0	0	0
Mpp6	0	0	0	1	0	0	0	0	0	0	0
Mrap	0	0	0	0	0	0	0	0	0	1	0
Mrp63	0	0	0	0	1	0	0	0	0	0	0
Mrpl12	0	0	0	1	0	0	0	0	0	0	0
Mrpl18	1	0	0	0	0	0	0	0	0	0	0
Mrpl24	0	0	0	1	0	0	0	0	0	0	0
Mrpl27	0	0	0	1	0	0	0	0	0	0	0
Mrpl34	0	0	0	1	0	0	0	0	0	0	0
Mrpl36	0	0	0	0	1	0	0	0	0	0	0
Mrpl40	0	0	0	1	0	0	0	0	0	0	0
Mrpl44	0	0	0	0	0	0	0	0	0	0	1
Mrpl46	0	0	0	1	0	0	0	0	0	0	0
Mrpl48	0	0	0	0	0	0	0	0	0	0	1
Mrpl49	0	0	0	0	1	0	0	0	0	0	1
Mrps14	0	0	0	0	1	0	0	0	0	0	0
Mrps16	0	0	0	1	0	0	0	0	0	0	0
Mrps17	1	0	0	0	0	0	0	0	0	0	0
Mrps18b	0	0	0	0	1	0	0	0	0	0	0
Mrps2	0	0	0	0	1	0	0	0	0	0	0
Mrps22	1	0	0	0	0	0	0	0	0	0	0
Mrps27	0	0	0	0	1	0	0	0	0	0	0
Mrps6	0	0	0	0	0	0	0	0	0	1	0
Ms4a6b	0	0	0	0	0	1	0	0	0	0	0
Msi2	0	0	0	0	1	0	0	0	0	0	0
Msn	0	0	0	0	0	0	0	1	0	0	1
Mt1	0	0	0	0	0	1	0	0	0	0	0
Mt2	0	0	0	0	0	1	0	1	0	0	0
Mtap	0	0	0	0	0	0	0	0	0	1	0
Mtch2	0	0	0	0	0	0	0	0	0	1	0
Mterfd2	0	0	0	0	0	0	0	0	0	1	0
Mtg1	0	0	0	0	0	0	0	0	0	0	1
Mthfd1	0	0	0	0	1	0	0	0	0	0	0
Mthfd2	0	0	0	0	1	0	0	0	0	0	1
Mthfr	0	0	0	0	0	0	0	0	0	1	1
Mthfsd	0	0	0	0	1	0	0	0	0	0	0
Mtm1	1	0	0	0	0	0	0	0	0	1	0
Mtmr1	0	0	0	0	0	0	0	0	0	1	0
Mtmr9	1	0	0	0	0	0	0	0	0	0	0
Mtnr1a	0	0	0	0	0	0	0	0	0	1	0
Mttp	0	0	0	0	0	0	0	0	0	1	0
Mtx2	1	0	0	0	1	0	0	0	0	0	0
Mup3	0	0	0	0	0	0	0	0	0	0	1
Mvd	1	0	0	0	0	0	0	0	0	0	0
Myc	0	0	0	0	1	0	0	0	0	0	0
Myd116	0	1	0	0	0	0	0	0	0	0	0
Myf6	0	0	0	0	0	1	0	0	0	0	0
Myh14	0	0	0	0	1	0	0	0	0	0	0
Myh6	0	0	0	0	0	0	0	1	0	0	0
Myh9	0	0	0	1	0	0	0	0	0	0	0
Mylc2b	0	0	0	0	0	0	0	0	0	0	1
Mylk	0	0	0	0	0	1	0	0	0	0	0
Mynn	0	1	0	0	0	0	0	0	0	0	0
Myo1b	0	0	0	0	0	0	0	0	0	0	1
Myo1d	0	0	0	0	0	0	0	0	0	1	0
Myo5b	0	0	0	0	0	0	0	0	0	1	0
Myocd	0	0	0	0	0	1	0	0	0	0	0
Myst2	1	0	0	0	0	0	0	0	0	0	0
Myt1l	0	0	0	0	0	0	0	0	0	0	1
N6amt2	0	0	0	0	1	0	0	0	0	0	1
Nab2	1	0	0	0	0	0	0	0	0	0	0
Nadk	0	0	0	0	1	0	0	0	0	0	0
Nanog	1	0	0	0	0	0	0	0	0	0	0
Nanp	0	0	1	0	0	0	0	0	0	0	0
Nap1l1	1	0	0	0	0	0	0	0	0	0	1
Nasp	0	0	0	0	1	0	0	0	0	0	0
Nat10	0	0	0	0	1	0	0	0	0	0	0
Nat13	0	0	0	0	1	0	0	0	0	0	0
Nat5	0	0	0	0	0	0	0	0	0	1	0
Nbn	0	0	0	0	1	0	0	0	0	0	0
Nbr1	0	1	0	0	0	0	0	0	0	0	0
Ncald	0	0	0	0	0	0	0	0	0	0	1
Ncam1	0	0	0	0	0	1	0	0	0	0	0
Ncbp2	0	0	0	0	1	0	0	0	0	0	0
Ncdn	1	0	0	0	0	0	0	0	0	0	0
Nck1	1	0	0	0	0	0	0	0	0	0	0
Ncl	0	0	0	1	1	0	0	0	0	0	0
Ncoa3	0	1	0	0	0	0	0	0	0	0	0
Ncoa4	1	0	0	0	0	0	0	0	0	0	0
Ndel1	0	1	0	0	0	0	0	0	0	0	0
Ndfip1	1	0	0	0	0	0	0	0	0	0	0
Ndrg1	0	1	0	0	0	0	0	0	0	0	0
Ndrg2	0	0	0	0	0	1	0	0	0	0	0
Ndrg3	0	1	0	0	0	0	0	0	0	0	0
Ndufa10	0	0	0	0	1	0	0	0	0	0	0
Ndufa12	0	0	0	0	0	0	0	0	0	1	0
Ndufa13	0	0	0	1	0	0	0	0	0	0	0
Ndufa2	0	0	0	1	0	0	0	0	0	0	0
Ndufa5	0	0	0	1	0	0	0	0	0	0	0
Ndufa7	0	0	0	1	0	0	0	0	0	0	0
Ndufa9	1	0	0	0	0	0	0	0	0	0	0
Ndufb6	0	0	0	0	0	0	0	1	0	0	0
Ndufs3	0	0	0	1	0	0	0	0	0	0	0
Ndufv2	1	0	0	0	0	0	0	0	0	0	0
Nedd4	1	0	0	0	0	0	0	0	0	0	0
Nedd9	1	1	0	0	0	1	0	0	0	0	0
Nek1	0	0	0	0	0	0	0	0	0	1	0
Nek2	0	0	0	0	0	0	0	0	0	1	0
Nek6	1	0	0	0	0	0	0	0	0	0	0
Nek7	0	0	0	0	0	1	0	0	0	1	0
Nes	1	0	0	0	0	0	0	0	0	0	0
Neurl	0	0	0	0	1	0	0	0	0	0	0
Nexn	0	0	0	0	0	0	0	1	0	0	0
Nfatc2	0	0	0	0	0	1	0	0	0	0	0
Nfe2l1	0	0	0	0	0	0	0	0	0	1	0
Nfe2l2	1	0	0	1	0	0	0	0	0	0	0
Nfib	1	0	0	1	0	0	0	0	0	0	0
Nfil3	1	1	0	0	0	0	0	0	0	0	1
Nfkb2	0	1	0	0	0	0	0	0	0	0	0
Nfkbia	0	0	0	1	0	1	0	0	0	0	0
Nfyc	1	0	0	0	0	0	0	0	0	0	0
Ngp	1	0	0	0	0	0	0	0	0	0	0
Nin	0	1	0	0	0	0	0	0	0	0	0
Nisch	1	0	0	0	0	0	0	0	0	0	0
Nkrf	0	0	0	0	1	0	0	0	0	0	0
Nln	0	1	0	0	0	0	0	0	0	1	0
Nmt1	0	0	0	1	0	0	0	0	0	0	0
Nmt2	0	0	0	0	0	0	0	0	0	1	0
Nmur1	0	0	0	0	0	1	0	0	0	0	0
Nnmt	1	0	0	0	0	0	0	0	0	0	0
Nnt	1	0	0	0	0	0	0	0	0	0	0
Noc3l	0	0	0	0	1	0	0	0	0	0	0
Noc4l	0	0	0	0	1	0	0	0	0	0	0
Nol4	0	0	0	0	1	0	0	0	0	0	0
Nol5a	1	0	0	0	1	0	0	0	0	0	0
Nol9	0	0	0	0	1	0	0	0	0	0	0
Nola3	0	0	0	0	1	0	0	0	0	0	0
Nolc1	0	0	0	0	1	0	0	0	0	0	0
Nono	1	0	0	0	0	0	0	0	0	0	0
Nox4	0	0	1	0	0	0	0	0	0	0	0
Npas2	0	0	0	0	0	0	0	0	0	0	1
Npc2	0	0	0	0	1	0	0	0	0	0	0
Npm1	0	0	0	0	1	0	0	0	0	0	0
Npnt	0	0	0	0	0	0	0	0	0	1	0
Npr2	0	0	0	1	0	0	0	0	0	0	0
Npr3	0	0	0	0	0	0	0	0	1	0	0
Nptxr	0	0	0	0	1	0	0	0	0	0	0
Npy	1	0	0	0	0	0	0	0	0	0	0
Npy1r	0	0	0	0	0	1	0	0	0	0	0
Npy5r	0	0	0	0	1	0	0	0	0	0	0
Nr1d2	0	1	0	1	1	0	0	0	0	0	0
Nr1h2	0	0	0	1	0	0	0	0	0	0	0
Nr2f1	1	0	0	0	0	0	0	0	0	0	0
Nr2f2	1	0	0	0	0	0	0	0	0	0	0
Nr3c1	0	1	0	0	0	0	0	0	0	0	0
Nr4a1	0	1	0	0	0	0	0	0	0	0	0
Nr4a2	0	0	0	0	0	1	0	0	0	0	0
Nras	0	0	0	0	0	0	0	0	0	0	1
Nrip1	0	1	0	1	0	0	0	0	0	1	0
Nrp1	1	0	0	0	0	0	0	0	0	0	0
Nrp2	0	0	0	0	0	0	0	0	0	1	0
Nsbp1	1	0	0	0	0	0	0	0	0	0	0
Nsdhl	1	0	0	0	1	1	0	0	0	0	0
Nsun4	0	1	0	0	0	0	0	0	0	0	0
Nt5dc2	0	0	0	0	0	0	0	1	0	0	0
Ntrk3	0	0	0	0	1	0	0	0	0	0	0
Ntsr2	0	0	0	1	0	0	0	0	0	0	0
Nubp2	0	0	0	0	0	0	0	1	0	0	0
Nucks1	1	0	0	0	0	0	0	0	0	0	0
Nudcd2	0	0	0	0	0	0	0	0	0	0	1
Nudt12	0	0	0	0	0	0	0	0	0	1	0
Nudt13	0	0	0	0	0	0	0	0	0	0	1
Nudt19	0	0	1	0	0	0	0	0	0	0	0
Nudt4	0	0	0	0	1	0	0	0	0	0	0
Nudt5	0	0	0	0	1	0	0	0	0	1	0
Nudt9	1	0	0	0	0	0	0	0	0	0	0
Nup37	0	0	0	0	1	0	0	0	0	0	0
Nup50	0	1	0	0	0	0	0	0	0	0	0
Nup62	0	0	0	0	1	0	0	0	0	0	0
Nup98	0	1	0	0	0	0	0	0	0	0	0
Nupr1	0	0	0	1	0	0	0	0	0	0	0
Nutf2	0	0	0	0	1	0	0	0	0	0	0
Oat	0	1	0	0	0	0	0	0	0	0	0
Oaz1	0	0	0	0	0	0	0	1	0	0	0
Oaz3	0	0	0	0	0	0	0	1	0	0	0
Ociad1	0	0	0	0	0	0	0	0	0	0	1
Ociad2	0	0	0	0	0	0	0	0	0	0	1
Odc1	0	0	0	0	0	1	0	0	0	1	0
Odz3	0	0	0	0	0	0	0	0	0	1	0
Odz4	0	0	0	0	0	1	0	0	0	0	0
Ogfrl1	0	0	0	0	0	0	0	0	0	0	1
Ogn	1	0	0	1	0	1	0	0	0	0	0
Olfr1046	0	0	0	0	0	0	0	0	0	0	1
Olfr1056	0	0	0	0	0	0	0	0	0	0	1
Olfr1080	0	0	0	0	0	0	0	0	0	0	1
Olfr1258	0	0	0	0	0	0	0	0	0	0	1
Olfr1265	0	0	0	0	0	0	0	0	0	0	1
Olfr1414	0	0	0	0	0	0	0	0	0	0	1
Olfr1447	0	0	0	0	0	0	0	0	0	0	1
Olfr1475	0	0	0	0	0	0	0	0	0	0	1
Olfr1501	0	0	0	0	0	0	0	0	0	0	1
Olfr438	0	0	0	0	0	0	0	0	0	0	1
Olfr507	0	0	0	0	0	0	0	0	0	0	1
Olfr570	0	0	0	0	0	0	0	0	0	0	1
Olfr582	0	0	0	0	0	0	0	0	0	0	1
Olfr677	0	0	0	0	0	0	0	0	0	0	1
Olfr77	0	0	0	0	0	0	0	0	0	0	1
Olfr796	0	0	0	0	0	0	0	0	0	0	1
Olfr885	0	0	0	0	0	0	0	0	0	0	1
Olfr898	0	0	0	0	0	0	0	0	0	0	1
Olfr912	0	0	0	0	0	0	0	0	0	0	1
Olig3	0	1	0	0	0	0	0	0	0	0	0
Olr1	1	0	0	0	0	0	0	0	0	0	0
Omd	0	0	0	0	0	1	0	0	0	0	0
Opa3	0	0	0	0	1	0	0	0	0	0	0
Oplah	0	0	0	1	0	0	0	0	0	1	0
Opn3	0	0	0	0	1	0	0	0	0	0	0
Oprs1	0	0	0	0	1	0	0	1	0	0	0
Optn	0	0	0	0	0	0	0	0	0	1	0
Orc5l	0	0	0	0	0	0	0	0	0	1	0
Orm1	1	0	0	0	0	0	0	0	0	0	0
Ormdl3	0	1	0	0	0	0	0	0	0	0	0
Osbpl11	0	0	0	0	0	0	0	0	0	1	1
Osbpl3	0	0	0	0	0	0	0	0	0	1	0
Osbpl9	0	1	0	0	0	0	0	0	0	0	0
Osgin1	0	0	0	0	0	0	0	0	0	0	1
Osmr	1	0	0	0	0	0	0	0	0	0	0
Osr1	0	0	0	0	0	0	0	0	1	0	0
Ott	1	0	0	0	0	0	0	0	0	0	0
Oxct1	1	0	0	0	0	0	0	0	0	0	0
Oxsr1	0	0	0	0	0	1	0	0	0	0	0
P2ry1	0	0	0	0	0	0	0	0	0	1	0
P4ha2	0	0	0	0	0	0	1	0	0	0	0
Pabpc4	0	0	0	0	0	0	0	0	0	0	1
Paf1	0	1	0	0	0	0	0	0	0	0	0
Pafah1b1	1	1	0	0	0	0	0	0	0	0	0
Pafah1b2	0	0	0	0	0	1	0	0	0	0	0
Pafah1b3	1	0	0	0	0	0	0	0	0	0	0
Paip2	0	1	0	1	0	0	0	0	0	0	0
Palmd	0	0	0	0	0	0	0	0	0	1	0
Pank1	0	0	0	0	1	0	0	0	0	1	0
Pank2	0	0	0	0	0	0	0	0	0	1	0
Pank3	0	0	0	0	0	0	0	0	0	1	0
Papola	0	0	0	0	1	0	0	0	0	0	0
Papss2	0	0	0	1	0	0	0	0	0	0	0
Paqr5	0	0	0	0	1	0	0	0	0	0	0
Paqr7	0	0	0	0	0	0	0	0	0	1	0
Paqr9	0	0	0	0	1	0	0	0	0	0	0
Parl	1	0	0	0	0	0	0	0	0	0	0
Parp1	0	0	0	0	0	0	0	0	0	0	1
Parp16	0	0	1	0	0	0	0	0	0	0	0
Parp8	0	0	0	0	0	0	0	0	1	0	0
Parva	0	0	0	0	0	0	0	0	0	0	1
Patz1	0	0	0	0	0	1	0	0	0	0	0
Pawr	0	0	0	0	0	1	0	0	0	1	0
Pax3	0	0	0	0	0	0	0	1	0	0	0
Pbef1	0	0	0	1	0	0	0	0	0	0	0
Pcaf	1	0	0	0	0	0	0	0	0	0	0
Pcca	0	0	0	0	0	0	0	0	0	0	1
Pcdh15	0	0	0	0	0	0	0	0	0	0	1
Pcdh20	0	0	0	0	1	1	0	0	0	0	0
Pcdh7	1	0	0	0	0	0	0	0	0	0	0
Pcdhgc3	1	0	0	0	0	0	0	0	0	0	0
Pcgf6	0	0	0	0	1	0	0	0	0	0	0
Pcmt1	0	0	0	0	0	0	0	1	0	0	0
Pcnx	0	0	0	0	0	0	0	0	0	1	0
Pcolce2	0	0	0	1	0	0	0	0	0	0	0
Pcsk5	0	0	0	0	0	0	0	0	0	1	0
Pcsk6	0	0	0	1	0	0	0	0	0	0	0
Pctp	0	0	0	0	0	0	0	0	0	1	0
Pcx	1	0	0	0	0	1	0	0	0	0	0
Pcyox1	0	0	0	0	0	0	0	0	0	1	0
Pcyt2	0	0	0	0	1	0	0	0	0	0	0
Pdap1	0	0	0	0	0	0	0	1	0	0	0
Pdcd4	0	1	0	0	0	0	0	0	0	0	0
Pdcd6ip	1	0	0	0	0	0	0	0	0	0	0
Pde10a	0	1	0	0	0	0	0	0	0	0	0
Pde1b	0	0	0	0	0	1	0	0	0	0	0
Pde4b	0	1	0	0	0	0	0	0	0	0	0
Pde4d	0	0	0	0	0	0	0	0	0	1	0
Pdgfc	0	0	0	0	0	0	0	1	0	0	0
Pdia6	1	0	0	0	0	0	0	0	0	0	0
Pdk1	1	0	0	0	0	0	0	0	0	0	0
Pdk4	0	0	0	0	0	1	0	0	0	1	0
Pdlim5	0	0	0	0	0	1	0	0	0	0	0
Pdpk1	0	0	0	0	0	0	0	0	0	1	0
Pdxk	0	0	1	0	0	0	0	0	0	0	0
Pdzk1ip1	0	0	0	0	0	0	0	0	0	0	1
Peci	0	0	0	1	0	0	0	0	0	0	0
Peg3	0	0	0	0	0	0	0	0	0	1	0
Peli1	0	1	0	0	0	0	0	0	0	0	0
Per1	0	1	0	0	0	1	0	0	0	0	0
Per2	1	0	0	1	0	1	0	0	0	0	0
Per3	0	0	1	1	0	0	0	0	0	0	0
Perp	0	0	0	1	0	0	0	0	0	1	0
Pet2	1	0	0	0	0	0	0	0	0	0	0
Pex1	0	0	0	0	0	0	0	0	0	1	0
Pex10	0	0	0	0	1	0	0	0	0	0	0
Pex11a	0	0	0	0	0	0	0	0	0	1	0
Pex13	1	0	0	0	0	0	0	0	0	1	0
Pex14	0	0	0	0	0	0	0	0	0	1	0
Pex16	0	0	0	0	0	0	0	0	0	1	0
Pex19	0	0	0	0	0	0	0	0	0	1	0
Pex3	0	0	0	0	0	0	0	0	0	1	0
Pex5	0	0	0	0	0	0	0	0	0	1	0
Pfdn5	0	0	0	1	0	0	0	0	0	0	0
Pfkfb3	1	0	0	0	0	0	0	0	0	0	0
Pfkl	1	0	0	0	1	0	1	0	0	0	0
Pfkp	1	0	0	0	0	0	0	0	0	0	1
Pfn2	1	0	0	0	0	0	0	0	0	0	0
Pftk1	1	0	0	0	0	0	0	0	0	0	0
Pgcp	1	0	0	0	0	0	0	0	0	0	0
Pgk1	0	0	1	0	0	0	0	0	0	0	0
Pglyrp1	0	0	0	0	0	0	0	1	0	0	0
Pgm2	1	0	0	0	0	0	0	0	0	0	0
Phactr1	0	0	0	1	0	0	0	0	1	0	0
Phb	1	0	0	0	0	0	0	0	0	1	0
Phb2	0	0	0	0	0	0	0	0	0	1	1
Phca	0	0	0	0	0	0	0	0	0	1	0
Phf15	0	0	0	0	0	1	0	0	0	0	0
Phf17	0	0	0	0	0	0	0	0	0	0	1
Phf5a	0	0	0	0	0	0	0	1	0	0	0
Phgdh	0	0	0	0	1	0	0	0	0	0	0
Phlda2	0	0	0	0	0	1	0	0	0	0	0
Phospho1	0	0	0	0	0	0	0	0	0	1	0
Pi16	0	0	0	1	0	0	0	0	0	0	0
Picalm	0	0	0	0	0	0	0	0	0	1	0
Pigf	0	1	0	0	0	0	0	0	0	0	0
Pigl	0	0	0	0	0	0	0	0	0	1	0
Pigr	0	0	1	0	0	0	0	0	0	0	1
Pik3c2g	0	0	0	0	0	0	0	0	0	0	1
Pik3r1	0	1	0	1	0	1	0	0	0	0	0
Pim1	0	0	0	0	0	0	0	0	0	0	1
Pim3	0	0	0	0	0	1	0	0	0	0	0
Pink1	0	0	0	0	0	0	0	0	0	0	1
Pip5k1b	0	0	0	0	0	0	0	0	0	1	0
Pip5k2b	0	0	0	0	0	0	0	0	0	0	1
Pitpnm1	0	1	0	0	0	0	0	0	0	0	0
Pitrm1	0	0	0	0	1	0	0	0	0	0	0
Pkd2	1	0	0	0	0	0	0	0	0	0	0
Pkm2	0	0	0	0	0	0	0	1	0	0	0
Pkp2	0	0	0	0	0	0	0	0	0	1	0
Pkp4	0	0	0	1	0	0	0	0	0	0	0
Pla1a	0	0	0	0	0	1	0	0	0	0	0
Pla2g4a	1	0	0	0	1	0	0	0	0	0	0
Pla2g5	0	0	0	0	0	1	0	0	0	0	1
Pla2g6	0	0	0	0	0	0	0	0	0	1	0
Pla2g7	1	0	0	0	0	0	0	0	0	0	0
Plagl1	1	0	0	0	0	0	0	0	0	0	0
Plaur	0	1	0	0	0	0	0	0	0	0	0
Plce1	0	0	0	0	0	0	0	0	0	1	0
Plcl2	0	0	0	1	0	0	0	0	0	0	0
Plcxd3	0	0	0	0	0	0	0	0	0	0	1
Pld3	0	1	0	0	0	0	0	0	0	0	0
Plekha2	0	0	0	0	0	1	0	0	0	0	0
Plekhc1	0	0	0	0	0	0	0	0	0	0	1
Plekhg2	0	1	0	0	0	0	0	0	0	0	0
Plk4	0	1	0	0	0	0	0	0	0	0	0
Pllp	0	0	0	0	0	0	0	0	0	1	0
Plxna2	0	0	0	0	0	1	0	0	0	0	0
Plxna3	1	0	0	0	0	0	0	0	0	0	0
Plxnb3	0	0	0	0	1	0	0	0	0	0	0
Pmaip1	0	0	0	0	0	1	0	0	0	0	0
Pmm1	0	0	0	0	0	0	0	0	0	1	0
Pmvk	0	0	0	1	0	0	0	0	0	0	0
Pnldc1	0	0	0	0	0	0	0	0	0	1	0
Pnn	1	0	0	0	0	0	0	0	0	0	0
Pnp	0	0	0	0	1	0	0	0	0	0	0
Pnpla2	0	0	0	0	0	0	0	0	0	1	0
Pnpla8	0	1	0	0	0	0	0	0	0	1	0
Pnpo	1	0	0	0	0	0	0	0	0	0	0
Pnrc1	0	1	0	0	0	0	0	0	0	0	1
Pola1	0	0	0	0	0	0	0	1	0	0	0
Pold2	1	0	0	0	0	0	0	0	0	0	0
Pole4	0	0	0	0	1	0	0	0	0	0	0
Poli	0	0	0	0	1	0	0	0	0	0	0
Polr2i	0	0	0	1	0	0	0	0	0	0	0
Pomt1	0	0	0	0	0	0	0	0	0	1	0
Pop1	0	0	0	0	1	0	0	0	0	0	0
Por	0	1	0	0	0	1	0	1	0	0	0
Postn	1	0	0	0	0	0	0	0	0	0	0
Pou2f1	0	0	0	0	0	0	0	0	1	0	0
Pou3f1	1	0	0	0	0	0	0	0	0	0	0
Ppa1	0	0	0	1	1	0	0	1	0	0	0
Ppa2	1	0	0	0	0	0	0	0	0	0	0
Ppap2a	1	0	0	0	0	1	0	0	0	0	0
Ppap2b	1	0	0	0	0	0	0	0	0	0	0
Ppapdc1	0	0	0	0	0	0	0	0	0	1	0
Pparbp	1	0	0	0	0	0	0	0	0	0	0
Ppard	0	0	0	0	0	0	0	0	0	0	1
Pparg	1	0	0	0	0	0	0	0	0	0	0
Ppat	0	0	0	0	1	0	0	0	0	0	0
Ppcs	0	0	0	0	0	0	0	0	0	1	0
Ppib	0	0	0	1	0	0	0	1	0	0	0
Ppm1a	0	0	0	0	0	0	0	0	0	1	0
Ppm1d	0	1	0	0	0	0	0	0	0	0	0
Ppm1g	1	0	0	0	0	0	0	0	0	0	0
Ppm2c	0	0	0	0	0	1	0	0	0	0	0
Ppp1cc	1	0	0	0	0	0	0	0	0	0	0
Ppp1r10	0	1	0	0	0	0	0	0	0	0	0
Ppp1r12a	0	0	0	0	0	0	0	0	0	0	1
Ppp1r12b	0	0	0	0	1	0	0	0	0	0	0
Ppp1r3c	0	0	0	0	0	0	0	0	0	0	1
Ppp1r3e	0	0	0	0	1	0	0	0	0	0	0
Ppp1r7	0	0	0	0	1	0	0	0	0	0	0
Ppp2r1b	0	0	0	0	0	0	0	0	0	1	0
Ppp2r2a	0	0	0	0	0	0	0	0	0	1	0
Ppp2r2d	0	0	0	0	0	0	0	0	0	1	0
Ppp2r4	0	0	0	0	0	0	0	0	0	1	0
Ppp2r5a	0	0	0	0	0	0	0	0	0	0	1
Ppp2r5e	0	0	0	0	0	0	0	0	0	0	1
Pprc1	0	0	0	0	1	0	0	0	0	0	0
Pqlc1	0	1	0	0	0	0	0	0	0	0	0
Prdx3	1	0	0	0	0	0	0	0	0	0	0
Prei4	1	1	0	0	0	0	0	0	0	0	0
Prkacb	0	0	0	1	0	0	0	0	0	0	0
Prkag1	1	0	0	0	0	0	0	0	0	0	0
Prkag2	0	0	0	0	0	0	0	0	0	0	1
Prkar1a	1	1	0	0	0	0	0	0	0	0	0
Prkcbp1	0	1	0	0	0	0	0	0	0	0	0
Prkci	0	0	0	0	0	0	0	0	0	1	0
Prkcm	1	0	0	0	0	0	0	0	0	0	0
Prkdc	0	0	0	0	0	0	0	0	0	1	0
Prkg2	0	0	0	0	1	0	0	0	0	0	0
Prkx	0	1	0	0	0	0	0	0	0	0	0
Prlpj	1	0	0	0	0	0	0	0	0	0	0
Prmt3	0	0	0	0	1	0	0	0	0	0	0
Prmt7	0	0	0	0	1	0	0	0	0	0	0
Prnp	0	0	1	1	0	0	0	0	0	0	0
Pros1	1	0	0	0	0	0	0	0	0	0	0
Prpf40a	0	1	0	0	0	0	0	0	0	0	0
Prpf4b	1	0	0	0	0	0	0	0	0	0	0
Prps1	1	0	0	0	0	0	0	0	0	0	0
Prps2	0	0	0	0	1	0	0	0	0	0	0
Prss15	0	0	0	1	0	0	0	0	0	0	0
Prss23	0	0	0	0	0	1	0	0	0	0	0
Prtg	0	0	0	0	1	0	0	0	0	0	0
Prune	0	0	0	0	0	0	0	0	0	1	0
Pscdbp	0	1	0	0	0	0	0	0	0	0	0
[truncated: 800 more rows]
